# Supplementary material for: Interactome analysis illustrates diverse gene regulatory processes associated with LIN28A in human iPS cell-derived neural progenitor cells
Source: iScience. 2021 Oct 23;24(11):103321. doi: 10.1016/j.isci.2021.103321 (PMC8593586; doi:10.1016/j.isci.2021.103321)
Supplement: Table S1: Proteins identified in the immunoprecipitations, related to Figure 1A [file mmc2.xlsx]

## Sheet: LIN28A interactome
Table S1. Lin28A Interactome, Related to Results Figure 1A
UniProt Accession	Gene Name	This Study -RNaseA Spectral Counts	This Study +RNaseA Spectral Counts	This Study Control Spectral Counts	SAINT FDR (-RNaseA)	SAINT FDR (+RNaseA)	Significant?-RNA dependency (RI: independent, RD: dependent)	CRAPome # Study found	CRAPome % Study found	# of previous findings as a LIN28A interactor	24778252	25922525	26149387	17473174	24981860	31221665	19713958	23594738	26496610	19703396	20687156	21247876	21378162	22162396	24705354	25457611	25680957	28132840	30543854	32814053	32296183	33504840	33961781
Q13085	ACACA	9|8|3	67|66|30	0|0|0	0.0015	0	yes-RI	296 / 716	41.3408	0
O96019	ACTL6A	14|21|16	54|45|61	0|0|0	0	0	yes-RI	135 / 716	18.8547	1																						V
P61163	ACTR1A	0|0|0	4|2|4	0|0|1	NA	0.016	yes-RI	208 / 716	29.0503	0
O00116	AGPS	0|0|0	4|13|2	0|0|0	NA	0.0052	yes-RI	56 / 716	7.82123	0
Q12802	AKAP13	26|24|12	110|85|37	0|0|0	0	0	yes-RI	32 / 716	4.46927	0
Q01484	ANK2	71|69|86	193|172|204	0|0|0	0	0	yes-RI	56 / 716	7.82123	0
O14497	ARID1A	2|3|11	38|68|19	0|0|0	0.0035	0	yes-RI	129 / 716	18.0168	1																						V
Q8NFD5	ARID1B	0|0|0	18|16|6	0|0|0	NA	0	yes-RI	68 / 716	9.49721	0
Q9NVI7	ATAD3A	0|0|0	4|12|4	0|1|0	NA	0.0025	yes-RI	229 / 716	31.9832	0
P36542	ATP5F1C	3|4|13	14|14|13	2|2|1	0.051	0	yes-RI	237 / 716	33.1006	1																						V
P56134	ATP5MF	1|0|3	5|2|5	1|0|0	0.089	0.0121	yes-RI	126 / 716	17.5978	0
Q15904	ATP6AP1	0|0|0	5|11|1	0|0|0	NA	0.0344	yes-RI	12 / 716	1.67598	0
O75787	ATP6AP2	0|0|1	9|5|5	0|0|0	0.8868	0	yes-RI	5 / 716	0.698324	0
P27449	ATP6V0C	0|2|0	6|2|3	0|0|0	0.2127	0.0069	yes-RI	6 / 716	0.837989	0
P12694	BCKDHA	1|2|1	11|7|31	0|0|0	0.0422	0	yes-RI	65 / 716	9.07821	0
Q4VC05	BCL7A	1|0|0	10|11|3	0|0|0	0.8868	0.0062	yes-RI	62 / 716	8.65922	0
Q9H0E9	BRD8	3|0|5	14|6|11	0|0|0	0.0629	0	yes-RI	18 / 716	2.51397	0
Q14444	CAPRIN1	583|645|475	1205|1102|1428	28|1|22	0	0	yes-RI	282 / 716	39.3855	1			V
P52907	CAPZA1	1|3|5	15|28|6	4|1|0	0.1083	0.0167	yes-RI	318 / 716	44.4134	0
Q86X55	CARM1	144|186|154	426|151|794	0|0|0	0	0	yes-RI	81 / 716	11.3128	0
P48643	CCT5	4|4|4	5|8|6	1|0|0	0.0033	0.0012	yes-RI	457 / 716	63.8268	0
O76071	CIAO1	1|1|1	2|6|3	0|0|0	0.8868	0.0055	yes-RI	12 / 716	1.67598	0
Q15417	CNN3	0|0|1	7|7|4	0|0|0	0.8868	0.0002	yes-RI	213 / 716	29.7486	0
O95639	CPSF4	2|5|3	2|2|2	0|0|0	0.0009	0.0133	yes-RI	87 / 716	12.1508	0
P68400	CSNK2A1	0|0|0	25|4|7	0|0|0	NA	0.0013	yes-RI	150 / 716	20.9497	0
Q92841	DDX17	227|401|178	239|295|216	53|10|26	0	0	yes-RI	523 / 716	73.0447	1																						V
O00571	DDX3X	139|158|125	70|39|35	15|3|12	0	0.0022	yes-RI	498 / 716	69.5531	2			V																			V
P17844	DDX5	203|246|114	39|137|37	8|10|12	0	0.0016	yes-RI	528 / 716	73.743	1																						V
Q9BTC0	DIDO1	43|19|34	50|50|24	0|0|0	0	0	yes-RI	140 / 716	19.5531	0
Q92785	DPF2	3|2|1	17|10|21	0|0|0	0.0141	0	yes-RI	44 / 716	6.14525	0
Q15029	EFTUD2	12|12|22	56|24|24	5|0|0	0	0	yes-RI	381 / 716	53.2123	0
P55884	EIF3B	0|0|0	5|4|2	0|0|0	NA	0.0046	yes-RI	282 / 716	39.3855	1																						V
O15371	EIF3D	22|49|35	62|17|85	0|0|0	0	0	yes-RI	249 / 716	34.7765	0
O00303	EIF3F	3|2|1	13|6|7	2|1|0	0.1222	0.0031	yes-RI	272 / 716	37.9888	1																						V
O95163	ELP1	15|43|10	69|74|100	0|0|0	0	0	yes-RI	67 / 716	9.35754	0
Q9H9T3	ELP3	0|8|2	20|16|30	0|0|0	0.0696	0	yes-RI	23 / 716	3.21229	0
Q7Z589	EMSY	23|11|21	27|49|9	0|0|0	0	0.0001	yes-RI	90 / 716	12.5698	0
Q96L91	EP400	2|2|1	43|53|17	0|0|0	0.0205	0	yes-RI	89 / 716	12.4302	0
O75477	ERLIN1	8|5|10	78|80|113	0|0|0	0.0001	0	yes-RI	81 / 716	11.3128	0
O94905	ERLIN2	22|28|23	160|183|239	4|0|0	0	0	yes-RI	113 / 716	15.7821	0
Q6UN15	FIP1L1	12|14|14	8|11|3	1|1|0	0	0.02	yes-RI	219 / 716	30.5866	0
P51114	FXR1	43|63|73	14|51|10	1|1|1	0	0.0005	yes-RI	140 / 716	19.5531	1						V
Q13283	G3BP1	683|507|841	544|195|693	3|0|1	0	0	yes-RI	353 / 716	49.3017	1						V
Q9UN86	G3BP2	595|530|472	1132|227|1064	3|0|2	0	0	yes-RI	214 / 716	29.8883	0
Q14C86	GAPVD1	4|5|2	45|19|14	0|0|0	0.0014	0	yes-RI	125 / 716	17.4581	0
Q8WUU5	GATAD1	6|8|11	9|1|8	0|0|0	0	0.045	yes-RI	1 / 716	0.139665	0
Q6FI13	H2AC18	181|153|80	47|11|48	0|0|11	0	0.0283	yes-RI	552 / 716	77.095	0
Q16777	H2AC20	181|153|80	47|11|48	0|0|11	0	0.026	yes-RI	552 / 716	77.095	1																							V
P0C0S5	H2AZ1	41|42|34	10|7|4	0|0|5	0	0.0249	yes-RI	491 / 716	68.5754	0
Q71UI9	H2AZ2	41|42|34	10|7|4	0|0|5	0	0.0218	yes-RI	491 / 716	68.5754	0
Q9P035	HACD3	0|0|0	2|6|12	1|0|1	NA	0.0344	yes-RI	176 / 716	24.581	0
Q6NT76	HMBOX1	0|0|0	8|13|4	0|0|0	NA	0.0001	yes-RI	1 / 716	0.139665	0
P14866	HNRNPL	65|93|80	24|9|5	0|0|2	0	0.0094	yes-RI	460 / 716	64.2458	1																						V
Q8TEX9	IPO4	0|1|0	7|4|2	0|0|0	0.8868	0.0043	yes-RI	77 / 716	10.7542	0
P29375	KDM5A	1|3|7	5|5|1	0|0|0	0.007	0.0427	yes-RI	7 / 716	0.977654	0
Q92945	KHSRP	2|4|4	14|17|7	2|0|4	0.1614	0.0109	yes-RI	403 / 716	56.2849	0
Q6ZN17	LIN28B	2|3|3	13|92|5	0|0|0	0.002	0.0308	yes-RI	58 / 716	8.10056	2							V																V
Q16659	MAPK6	5|5|10	8|1|4	0|0|0	0.0001	0.0368	yes-RI	26 / 716	3.63128	0
P33991	MCM4	0|0|0	9|4|3	0|0|1	NA	0.0073	yes-RI	293 / 716	40.9218	0
P33993	MCM7	2|0|2	28|28|33	4|0|0	0.2017	0	yes-RI	328 / 716	45.8101	1																						V
Q9UBU8	MORF4L1	45|37|34	12|30|9	0|0|0	0	0	yes-RI	26 / 716	3.63128	0
Q9NV56	MRGBP	0|2|1	4|1|3	0|0|0	0.117	0.0497	yes-RI	22 / 716	3.07263	0
Q9P015	MRPL15	3|0|2	9|4|2	0|0|0	0.0774	0.0028	yes-RI	56 / 716	7.82123	1																							V
Q9BYD3	MRPL4	3|4|2	5|1|3	0|0|0	0.0017	0.0473	yes-RI	72 / 716	10.0559	1																							V
Q13405	MRPL49	0|1|0	2|2|2	0|0|0	0.8868	0.0191	yes-RI	52 / 716	7.26257	0
P23511	NFYA	5|3|0	4|1|5	0|0|0	0.0629	0.0403	yes-RI	5 / 716	0.698324	0
Q13952	NFYC	0|0|0	5|1|3	0|0|0	NA	0.0485	yes-RI	3 / 716	0.418994	0
Q8N4C6	NIN	0|0|0	13|4|3	0|0|0	NA	0.0007	yes-RI	18 / 716	2.51397	0
Q8NFH5	NUP35	9|14|17	50|69|33	0|0|0	0	0	yes-RI	17 / 716	2.3743	0
Q96G74	OTUD5	3|4|3	22|16|16	0|0|0	0.0006	0	yes-RI	4 / 716	0.558659	0
P11940	PABPC1	130|190|115	56|40|38	11|7|7	0	0	yes-RI	408 / 716	56.9832	5		V			V	V	V																V
Q13310	PABPC4	106|114|89	44|15|27	0|0|5	0	0	yes-RI	376 / 716	52.514	3			V		V		V
Q8N7H5	PAF1	0|0|0	6|5|1	0|0|0	NA	0.0392	yes-RI	131 / 716	18.2961	0
Q86W56	PARG	18|16|28	47|75|39	0|0|0	0	0	yes-RI	47 / 716	6.56425	0
P24928	POLR2A	110|113|96	115|78|101	0|0|0	0	0	yes-RI	175 / 716	24.4413	0
P30876	POLR2B	32|31|54	28|51|37	0|0|0	0	0	yes-RI	130 / 716	18.1564	0
P19387	POLR2C	16|17|40	26|3|18	0|0|0	0	0.0239	yes-RI	73 / 716	10.1955	0
P19388	POLR2E	13|5|9	12|10|9	0|0|0	0	0	yes-RI	143 / 716	19.9721	0
P52434	POLR2H	7|5|8	7|2|3	0|0|0	0	0.0043	yes-RI	196 / 716	27.3743	0
P52435	POLR2J	10|4|12	5|3|2	0|0|0	0.0001	0.0034	yes-RI	9 / 716	1.25698	0
Q9GZM3	POLR2J2	0|4|0	5|3|2	0|0|0	0.172	0.0049	yes-RI	7 / 716	0.977654	0
Q9H1A7	POLR2J3	0|4|0	5|3|2	0|0|0	0.1672	0.0037	yes-RI	8 / 716	1.11732	0
P67775	PPP2CA	6|0|5	25|3|23	0|0|0	0.0592	0.0296	yes-RI	193 / 716	26.9553	0
P62714	PPP2CB	6|0|5	25|3|23	0|0|0	0.0547	0.0228	yes-RI	193 / 716	26.9553	0
P30153	PPP2R1A	0|0|3	4|3|5	0|0|0	0.1749	0.0008	yes-RI	316 / 716	44.1341	0
Q06190	PPP2R3A	2|5|3	15|2|6	0|0|0	0.0013	0.0183	yes-RI	4 / 716	0.558659	0
Q5H9R7	PPP6R3	12|7|13	15|12|14	0|0|0	0	0	yes-RI	116 / 716	16.2011	0
P78527	PRKDC	0|0|0	13|22|15	0|0|3	NA	0	yes-RI	406 / 716	56.7039	0
O94906	PRPF6	0|0|0	4|10|1	0|0|0	NA	0.0415	yes-RI	180 / 716	25.1397	0
Q6P2Q9	PRPF8	25|10|30	70|13|22	0|0|0	0	0	yes-RI	339 / 716	47.3464	1																						V
Q8IUH3	RBM45	1|1|3	7|13|9	0|0|0	0.0337	0	yes-RI	2 / 716	0.27933	0
Q15293	RCN1	1|0|1	28|11|27	7|0|0	0.8868	0.001	yes-RI	107 / 716	14.9441	0
Q14257	RCN2	7|4|14	109|15|52	3|1|3	0.0417	0.0462	yes-RI	208 / 716	29.0503	0
P27694	RPA1	13|15|17	10|6|20	3|1|0	0	0.0059	yes-RI	242 / 716	33.7989	0
P27635	RPL10	76|142|39	23|9|24	0|0|0	0	0	yes-RI	369 / 716	51.5363	0
P61313	RPL15	11|4|36	6|4|1	0|0|0	0.0035	0.032	yes-RI	365 / 716	50.9777	1																							V
P62829	RPL23	55|109|34	22|8|19	0|2|1	0	0.0002	yes-RI	507 / 716	70.8101	0
P46776	RPL27A	45|69|68	8|11|15	1|1|2	0	0.0009	yes-RI	430 / 716	60.0559	1		V
P42766	RPL35	8|60|12	8|8|1	0|0|0	0.0001	0.0438	yes-RI	302 / 716	42.1788	1					V
P46777	RPL5	8|10|15	15|23|10	2|0|0	0	0	yes-RI	395 / 716	55.1676	0
Q02878	RPL6	79|149|83	63|45|23	5|8|14	0	0.0209	yes-RI	432 / 716	60.3352	1					V
Q9NQG5	RPRD1B	8|5|17	9|19|10	0|0|0	0	0	yes-RI	108 / 716	15.0838	0
Q5VT52	RPRD2	4|0|14	11|4|4	0|0|0	0.0584	0.0001	yes-RI	126 / 716	17.5978	0
P62277	RPS13	89|101|38	24|33|9	1|2|2	0	0.0085	yes-RI	311 / 716	43.4358	2																						V	V
P62244	RPS15A	34|44|45	15|7|21	3|0|5	0	0.0271	yes-RI	401 / 716	56.0056	1																						V
P42677	RPS27	7|4|0	2|16|2	0|0|0	0.0525	0.0104	yes-RI	411 / 716	57.4022	0
Q71UM5	RPS27L	7|4|3	2|16|2	0|0|0	0.0006	0.0139	yes-RI	372 / 716	51.9553	0
P62753	RPS6	104|149|46	34|32|18	4|4|8	0	0.0099	yes-RI	466 / 716	65.0838	1		V
P46781	RPS9	38|60|32	18|22|14	4|4|2	0	0.0006	yes-RI	388 / 716	54.1899	0
Q9Y3I0	RTCB	11|16|15	6|5|2	0|0|0	0	0.0081	yes-RI	290 / 716	40.5028	0
Q96GQ5	RUSF1	1|3|3	15|12|15	0|0|0	0.01	0	yes-RI	2 / 716	0.27933	0
Q9Y230	RUVBL2	0|4|0	4|5|4	3|0|0	0.1557	0.0153	yes-RI	310 / 716	43.2961	1																						V
O95104	SCAF4	95|97|74	207|248|277	0|0|0	0	0	yes-RI	114 / 716	15.9218	0
P49903	SEPHS1	0|0|2	8|14|17	0|0|0	0.2145	0	yes-RI	27 / 716	3.77095	0
Q9BYW2	SETD2	0|2|0	21|3|11	0|0|0	0.197	0.0146	yes-RI	80 / 716	11.1732	0
O75533	SF3B1	102|102|70	34|10|9	0|0|2	0	0	yes-RI	361 / 716	50.419	2																						V	V
Q13435	SF3B2	47|48|36	14|8|5	0|0|0	0	0.0001	yes-RI	317 / 716	44.2737	2	V																						V
Q15393	SF3B3	88|46|43	17|11|4	0|2|1	0	0.038	yes-RI	322 / 716	44.9721	1																						V
Q9Y2K2	SIK3	12|11|10	28|66|13	0|0|0	0	0	yes-RI	2 / 716	0.27933	0
O75182	SIN3B	1|1|7	6|9|1	0|0|0	0.0282	0.0356	yes-RI	114 / 716	15.9218	1		V
Q9UJS0	SLC25A13	0|1|0	18|13|10	3|0|0	0.8868	0	yes-RI	160 / 716	22.3464	1																						V
P12236	SLC25A6	6|9|9	17|19|35	9|3|4	0.2355	0.0175	yes-RI	495 / 716	69.1341	0
P51532	SMARCA4	27|23|28	74|61|94	0|0|0	0	0	yes-RI	183 / 716	25.5587	1																						V
Q12824	SMARCB1	6|7|13	38|16|58	0|0|0	0	0	yes-RI	75 / 716	10.4749	0
Q92922	SMARCC1	17|25|30	78|39|49	0|0|0	0	0	yes-RI	188 / 716	26.257	1		V
Q8TAQ2	SMARCC2	11|6|23	75|40|73	0|0|0	0	0	yes-RI	164 / 716	22.905	0
Q96GM5	SMARCD1	5|0|9	36|32|36	0|0|0	0.054	0	yes-RI	60 / 716	8.37989	0
Q6STE5	SMARCD3	0|1|0	30|37|31	0|0|0	0.8868	0	yes-RI	29 / 716	4.05028	0
Q969G3	SMARCE1	12|4|13	28|15|16	0|0|0	0.0002	0	yes-RI	168 / 716	23.4637	0
O75643	SNRNP200	7|4|16	48|44|17	3|0|2	0.0178	0	yes-RI	333 / 716	46.5084	0
P14678	SNRPB	2|1|2	9|8|7	0|0|2	0.0681	0.0015	yes-RI	308 / 716	43.0168	1	V
P63162	SNRPN	2|1|2	9|8|7	0|0|2	0.0689	0.002	yes-RI	308 / 716	43.0168	0
Q9Y5X1	SNX9	37|45|61	47|63|151	0|0|0	0	0	yes-RI	73 / 716	10.1955	0
O43791	SPOP	0|0|0	5|2|2	0|0|0	NA	0.0089	yes-RI	1 / 716	0.139665	0
Q13813	SPTAN1	0|0|4	23|11|12	0|0|0	0.1682	0	yes-RI	324 / 716	45.2514	0
Q01082	SPTBN1	0|0|0	22|3|8	0|0|0	NA	0.0127	yes-RI	250 / 716	34.9162	0
Q9UQ35	SRRM2	0|0|0	11|40|6	0|0|0	NA	0.0007	yes-RI	324 / 716	45.2514	0
Q92734	TFG	127|151|83	378|153|673	9|11|15	0	0	yes-RI	126 / 716	17.5978	0
Q07157	TJP1	1|2|5	52|93|35	0|0|0	0.0148	0	yes-RI	134 / 716	18.7151	0
P62995	TRA2B	8|14|10	4|9|3	0|1|0	0	0.0077	yes-RI	163 / 716	22.7654	0
Q71U36	TUBA1A	133|255|100	493|269|974	93|42|60	0.1372	0	yes-RI	694 / 716	96.9274	0
P68363	TUBA1B	139|236|101	481|268|959	85|39|61	0.1354	0	yes-RI	694 / 716	96.9274	2		V			V
Q9BQE3	TUBA1C	119|186|85	364|219|822	0|0|49	0	0	yes-RI	694 / 716	96.9274	0
Q9NY65	TUBA8	77|92|62	264|165|546	0|0|18	0	0	yes-RI	675 / 716	94.2737	0
P07437	TUBB	334|336|178	694|317|874	106|72|77	0.0231	0	yes-RI	685 / 716	95.6704	1		V
Q13885	TUBB2A	282|280|142	607|289|733	0|0|0	0	0	yes-RI	675 / 716	94.2737	0
Q9BVA1	TUBB2B	286|299|173	631|296|748	98|68|72	0.0235	0	yes-RI	675 / 716	94.2737	0
Q13509	TUBB3	123|162|83	384|170|457	83|23|41	0.1273	0.0115	yes-RI	665 / 716	92.8771	0
P68371	TUBB4B	269|267|154	609|291|700	91|64|77	0.0458	0	yes-RI	678 / 716	94.6927	0
Q9BUF5	TUBB6	85|102|62	227|154|241	76|0|31	0.152	0	yes-RI	617 / 716	86.1732	0
P49411	TUFM	1|0|0	5|3|4	0|0|0	0.8868	0.0003	yes-RI	408 / 716	56.9832	0
Q8NBM4	UBAC2	3|6|8	14|47|12	0|0|0	0.0003	0	yes-RI	11 / 716	1.53631	0
O95071	UBR5	0|0|0	3|8|4	0|0|0	NA	0.0004	yes-RI	44 / 716	6.14525	0
Q9H3U1	UNC45A	1|0|0	24|4|12	0|0|0	0.8868	0.0018	yes-RI	136 / 716	18.9944	0
Q14694	USP10	43|65|33	34|17|26	0|0|0	0	0	yes-RI	114 / 716	15.9218	0
Q3ZAQ7	VMA21	0|2|1	3|2|3	0|0|0	0.1187	0.0065	yes-RI	4 / 716	0.558659	0
Q8NE71	ABCF1	4|2|1	0|0|0	0|0|0	0.0164	NA	yes-RD	288 / 716	40.2235	0
P55265	ADAR	2|3|5	0|0|0	0|0|0	0.0019	NA	yes-RD	235 / 716	32.8212	0
Q92667	AKAP1	3|1|7	1|1|1	0|0|0	0.0079	0.9299	yes-RD	120 / 716	16.7598	0
O43823	AKAP8	3|6|6	1|0|0	0|0|0	0.0002	0.9299	yes-RD	111 / 716	15.5028	0
Q9ULX6	AKAP8L	1|1|4	0|0|2	0|0|0	0.0287	0.3715	yes-RD	85 / 716	11.8715	0
Q96CW1	AP2M1	7|3|3	0|0|0	1|0|0	0.0043	NA	yes-RD	48 / 716	6.70391	0
Q92974	ARHGEF2	7|7|3	0|0|0	0|0|0	0.0003	NA	yes-RD	78 / 716	10.8939	0
Q68CP9	ARID2	1|2|1	0|0|0	0|0|0	0.0411	NA	yes-RD	75 / 716	10.4749	0
Q9Y294	ASF1A	6|1|6	0|0|0	0|0|0	0.0073	NA	yes-RD	32 / 716	4.46927	0
Q9NVP2	ASF1B	2|2|3	0|0|0	0|0|0	0.0031	NA	yes-RD	57 / 716	7.96089	0
Q8WWM7	ATXN2L	4|3|6	2|0|0	0|0|0	0.0004	0.3902	yes-RD	305 / 716	42.5978	1						V
O75934	BCAS2	6|4|11	2|0|1	0|0|0	0.0001	0.2796	yes-RD	104 / 716	14.5251	1																							V
Q14692	BMS1	4|3|13	0|0|0	0|0|0	0.0011	NA	yes-RD	141 / 716	19.6927	1																							V
Q8TDN6	BRIX1	12|19|4	0|0|0	0|0|0	0.0004	NA	yes-RD	178 / 716	24.8603	2	V																						V
Q13895	BYSL	1|2|6	0|0|0	0|0|0	0.0132	NA	yes-RD	146 / 716	20.3911	1	V
Q9BRJ6	C7orf50	4|13|7	0|0|0	0|0|1	0.0032	NA	yes-RD	62 / 716	8.65922	1																							V
Q9H7E9	C8orf33	8|2|4	0|2|0	0|0|0	0.0021	0.3991	yes-RD	59 / 716	8.24022	1																							V
Q8IX12	CCAR1	2|1|5	1|0|0	0|0|0	0.0135	0.9299	yes-RD	103 / 716	14.3855	0
Q99459	CDC5L	55|25|36	3|1|5	0|1|0	0	0.0602	yes-RD	209 / 716	29.1899	2	V																						V
Q14004	CDK13	7|2|1	0|0|0	0|0|0	0.0119	NA	yes-RD	193 / 716	26.9553	0
Q7Z7K6	CENPV	2|2|2	2|0|0	0|0|0	0.0058	0.4175	yes-RD	31 / 716	4.32961	0
Q9P2D1	CHD7	6|3|4	0|0|0	0|0|0	0.0002	NA	yes-RD	121 / 716	16.8994	0
Q8IWX8	CHERP	15|24|24	4|0|0	0|0|0	0	0.3398	yes-RD	217 / 716	30.3073	1																							V
Q8NFW8	CMAS	5|2|3	1|0|0	0|0|0	0.001	0.9299	yes-RD	57 / 716	7.96089	0
P09543	CNP	3|1|1	1|0|0	0|0|0	0.0297	0.9299	yes-RD	70 / 716	9.77654	0
Q10570	CPSF1	1|5|6	4|0|7	0|1|0	0.0195	0.0999	yes-RD	139 / 716	19.4134	0
Q9UKF6	CPSF3	5|1|3	4|0|0	0|0|0	0.0125	0.3264	yes-RD	173 / 716	24.162	0
Q16630	CPSF6	9|9|12	20|0|11	0|0|2	0	0.0886	yes-RD	299 / 716	41.7598	0
P49711	CTCF	17|16|13	0|0|0	0|0|0	0	NA	yes-RD	106 / 716	14.8045	1																							V
P51398	DAP3	3|4|5	2|0|1	0|0|0	0.0003	0.2453	yes-RD	96 / 716	13.4078	1																							V
Q92499	DDX1	21|16|17	4|3|0	0|0|0	0	0.1412	yes-RD	331 / 716	46.2291	0
Q13206	DDX10	1|5|1	0|0|0	0|0|0	0.0262	NA	yes-RD	118 / 716	16.4804	2		V																					V
Q9NVP1	DDX18	95|92|89	3|4|1	0|0|0	0	0.0614	yes-RD	203 / 716	28.352	1																							V
Q9NR30	DDX21	91|95|70	2|0|1	0|0|0	0	0.2726	yes-RD	438 / 716	61.1732	1							V
Q9GZR7	DDX24	14|11|20	1|0|0	0|0|0	0	0.9299	yes-RD	138 / 716	19.2737	1																							V
Q9NUL7	DDX28	1|3|2	0|0|0	0|0|0	0.0184	NA	yes-RD	17 / 716	2.3743	1																							V
Q9H8H2	DDX31	3|1|1	0|0|0	0|0|0	0.0384	NA	yes-RD	40 / 716	5.58659	1																							V
Q9H0S4	DDX47	7|5|11	0|0|0	0|0|0	0	NA	yes-RD	96 / 716	13.4078	0
Q9BQ39	DDX50	30|31|28	2|0|1	1|0|0	0	0.2287	yes-RD	344 / 716	48.0447	2	V																						V
Q9Y2R4	DDX52	6|2|8	0|0|0	0|0|0	0.0025	NA	yes-RD	101 / 716	14.1061	0
Q8TDD1	DDX54	7|2|9	0|1|0	0|0|0	0.0049	0.9299	yes-RD	148 / 716	20.6704	1																							V
Q9NY93	DDX56	2|1|6	0|10|0	0|0|0	0.0103	0.2964	yes-RD	115 / 716	16.0615	1																							V
P26196	DDX6	23|15|18	2|0|0	3|0|1	0	0.4338	yes-RD	303 / 716	42.3184	0
P35659	DEK	2|3|4	0|0|0	0|0|0	0.0024	NA	yes-RD	193 / 716	26.9553	0
O43143	DHX15	113|144|82	34|16|22	10|3|6	0	0.0694	yes-RD	432 / 716	60.3352	0
Q7L2E3	DHX30	48|69|59	0|1|0	0|0|0	0	0.9299	yes-RD	188 / 716	26.257	1																							V
Q9H2U1	DHX36	34|22|27	0|0|0	0|0|0	0	NA	yes-RD	78 / 716	10.8939	3	V						V																V
Q6P158	DHX57	9|12|16	0|0|0	0|0|0	0	NA	yes-RD	26 / 716	3.63128	2	V																						V
Q08211	DHX9	419|372|278	7|3|3	46|11|22	0	0.9299	yes-RD	470 / 716	65.6425	4		V	V									V										V
Q9UPY3	DICER1	6|5|14	0|0|0	0|0|0	0	NA	yes-RD	70 / 716	9.77654	2																		V					V
Q9UNQ2	DIMT1	6|10|8	0|0|0	0|0|0	0	NA	yes-RD	51 / 716	7.12291	1																							V
O60832	DKC1	12|18|16	0|0|0	0|0|0	0	NA	yes-RD	186 / 716	25.9777	2	V																						V
P31689	DNAJA1	2|2|2	7|6|0	1|0|0	0.0188	0.0974	yes-RD	243 / 716	33.9385	0
Q8WXX5	DNAJC9	28|44|19	0|0|0	0|0|0	0	NA	yes-RD	86 / 716	12.0112	0
Q96FJ2	DYNLL2	2|2|1	2|0|0	0|0|0	0.0209	0.3956	yes-RD	183 / 716	25.5587	0
Q99848	EBNA1BP2	7|1|3	0|0|0	0|0|0	0.0085	NA	yes-RD	137 / 716	19.1341	3	V						V																V
Q92611	EDEM1	2|1|2	0|0|0	0|0|0	0.0198	NA	yes-RD	/ 716	0	0
P19525	EIF2AK2	4|2|5	0|0|0	0|0|0	0.0016	NA	yes-RD	76 / 716	10.6145	0
Q04637	EIF4G1	4|5|2	0|0|0	0|0|0	0.0026	NA	yes-RD	293 / 716	40.9218	1																						V
P56537	EIF6	3|2|4	0|0|0	0|0|0	0.002	NA	yes-RD	216 / 716	30.1676	0
Q12926	ELAVL2	2|5|12	0|0|0	0|0|0	0.0052	NA	yes-RD	62 / 716	8.65922	0
Q14576	ELAVL3	1|3|5	0|0|0	0|0|0	0.0113	NA	yes-RD	3 / 716	0.418994	0
Q8IV48	ERI1	1|2|3	0|0|0	0|0|0	0.0168	NA	yes-RD	2 / 716	0.27933	0
Q01780	EXOSC10	20|13|22	0|0|0	0|0|0	0	NA	yes-RD	210 / 716	29.3296	0
Q13868	EXOSC2	10|7|17	0|0|0	0|0|0	0	NA	yes-RD	130 / 716	18.1564	0
Q9NQT5	EXOSC3	1|1|7	0|0|0	0|0|0	0.0267	NA	yes-RD	137 / 716	19.1341	0
Q5RKV6	EXOSC6	8|8|9	0|1|0	0|0|0	0	0.9299	yes-RD	179 / 716	25	0
Q15024	EXOSC7	5|8|3	0|0|0	0|0|0	0.0002	NA	yes-RD	84 / 716	11.7318	0
Q06265	EXOSC9	2|3|4	0|0|0	0|0|0	0.0019	NA	yes-RD	171 / 716	23.8827	0
Q9NZB2	FAM120A	3|1|2	0|0|0	0|0|0	0.0151	NA	yes-RD	159 / 716	22.2067	1																							V
P62861	FAU	14|15|7	0|0|0	1|0|0	0	NA	yes-RD	320 / 716	44.6927	0
P22087	FBL	16|21|9	2|0|0	0|0|0	0	0.4167	yes-RD	387 / 716	54.0503	1	V
Q06787	FMR1	1|2|8	0|3|0	0|0|0	0.0097	0.3428	yes-RD	131 / 716	18.2961	0
Q14331	FRG1	2|3|2	0|0|0	0|0|0	0.003	NA	yes-RD	138 / 716	19.2737	0
Q8IY81	FTSJ3	14|17|24	0|0|0	0|0|0	0	NA	yes-RD	184 / 716	25.6983	1																							V
P51116	FXR2	10|17|12	4|0|0	0|0|0	0	0.3337	yes-RD	139 / 716	19.4134	0
Q49A26	GLYR1	6|9|17	0|0|0	0|0|0	0	NA	yes-RD	144 / 716	20.1117	1																							V
Q13823	GNL2	11|8|7	0|0|0	0|0|0	0	NA	yes-RD	138 / 716	19.2737	1																							V
Q9BVP2	GNL3	15|21|19	1|1|0	0|0|0	0	0.9299	yes-RD	256 / 716	35.7542	0
Q12849	GRSF1	38|47|38	0|0|0	0|0|0	0	NA	yes-RD	114 / 716	15.9218	0
Q9BQ67	GRWD1	15|18|10	0|0|0	0|0|0	0	NA	yes-RD	160 / 716	22.3464	0
Q12789	GTF3C1	10|6|11	4|0|0	0|0|0	0	0.3326	yes-RD	134 / 716	18.7151	0
Q8WUA4	GTF3C2	10|5|3	0|0|0	0|0|0	0.0008	NA	yes-RD	23 / 716	3.21229	0
Q9UKN8	GTF3C4	15|9|12	2|0|0	0|0|0	0	0.3866	yes-RD	150 / 716	20.9497	0
O00178	GTPBP1	6|6|7	0|0|0	0|0|0	0	NA	yes-RD	47 / 716	6.56425	0
Q9BZE4	GTPBP4	3|3|11	0|0|0	0|0|0	0.0007	NA	yes-RD	186 / 716	25.9777	1																							V
Q92522	H1-10	15|29|23	1|3|3	1|1|3	0	0.4298	yes-RD	257 / 716	35.8939	0
P16403	H1-2	154|91|87	3|20|3	28|23|19	0.0003	0.9299	yes-RD	614 / 716	85.7542	1																							V
P16402	H1-3	154|91|87	3|20|3	28|23|19	0.0005	0.9299	yes-RD	600 / 716	83.7989	0
P10412	H1-4	154|91|87	3|20|3	28|23|19	0.0005	0.9299	yes-RD	605 / 716	84.4972	1					V
P16401	H1-5	49|57|44	4|16|1	20|16|16	0.0483	0.9299	yes-RD	243 / 716	33.9385	0
P0C0S8	H2AC11	177|153|113	58|21|42	19|40|28	0.0009	0.9299	yes-RD	551 / 716	76.9553	1					V
Q96KK5	H2AC12	177|153|113	58|21|42	19|40|28	0.0007	0.9299	yes-RD	551 / 716	76.9553	0
Q99878	H2AC14	177|153|113	58|21|42	19|40|28	0.0006	0.9299	yes-RD	551 / 716	76.9553	0
P20671	H2AC7	177|153|113	58|21|42	19|40|28	0.0006	0.9299	yes-RD	551 / 716	76.9553	0
Q9BTM1	H2AJ	177|153|113	58|21|42	19|40|28	0.0013	0.9299	yes-RD	551 / 716	76.9553	0
P16104	H2AX	127|119|113	58|21|42	19|40|28	0.0021	0.9299	yes-RD	484 / 716	67.5978	1																							V
Q8N257	H2BU1	0|56|41	11|0|12	0|0|0	0.049	0.1075	yes-RD	513 / 716	71.648	0
P84243	H3-3A	13|7|3	0|0|0	0|0|4	0.0243	NA	yes-RD	384 / 716	53.6313	0
P68431	H3C1	7|0|5	0|0|0	0|0|4	0.0496	NA	yes-RD	388 / 716	54.1899	0
Q71DI3	H3C15	6|3|6	0|0|3	0|0|4	0.0212	0.4226	yes-RD	389 / 716	54.3296	0
Q13151	HNRNPA0	69|82|41	2|0|0	0|0|0	0	0.4051	yes-RD	405 / 716	56.5642	0
P09651	HNRNPA1	303|331|141	0|0|0	17|1|13	0	NA	yes-RD	552 / 716	77.095	2			V																			V
P22626	HNRNPA2B1	116|107|73	0|0|0	30|15|32	0.0008	NA	yes-RD	536 / 716	74.8603	1			V
P51991	HNRNPA3	52|52|33	2|9|1	11|4|21	0.0239	0.9299	yes-RD	447 / 716	62.4302	2	V																					V
Q99729	HNRNPAB	115|100|46	0|0|0	2|0|6	0	NA	yes-RD	442 / 716	61.7318	1	V
P07910	HNRNPC	21|28|19	6|0|3	2|3|6	0.0004	0.4572	yes-RD	444 / 716	62.0112	2																						V	V
Q14103	HNRNPD	80|160|53	1|1|1	10|4|2	0	0.9299	yes-RD	489 / 716	68.2961	0
O14979	HNRNPDL	54|79|50	0|1|0	0|0|2	0	0.9299	yes-RD	369 / 716	51.5363	0
P52597	HNRNPF	186|167|63	54|20|17	28|20|9	0.0248	0.3316	yes-RD	528 / 716	73.743	2				V																		V
P31943	HNRNPH1	175|340|163	42|17|30	17|9|10	0	0.1933	yes-RD	558 / 716	77.933	2				V																		V
P55795	HNRNPH2	46|101|39	10|0|0	8|5|5	0	0.4643	yes-RD	540 / 716	75.419	0
P31942	HNRNPH3	13|28|10	0|0|0	3|0|2	0.0003	NA	yes-RD	239 / 716	33.3799	0
P61978	HNRNPK	184|201|109	28|49|19	73|30|56	0.0477	0.9299	yes-RD	581 / 716	81.1453	1																						V
Q8WVV9	HNRNPLL	4|2|2	1|0|0	0|0|0	0.0036	0.9299	yes-RD	80 / 716	11.1732	0
O43390	HNRNPR	139|170|90	3|0|0	22|24|4	0	0.9299	yes-RD	422 / 716	58.9385	0
Q00839	HNRNPU	363|442|506	47|47|40	99|32|59	0	0.9299	yes-RD	578 / 716	80.7263	1																						V
Q9BUJ2	HNRNPUL1	31|56|72	1|0|0	4|4|6	0	0.9299	yes-RD	254 / 716	35.4749	0
Q1KMD3	HNRNPUL2	46|38|30	2|0|1	0|4|0	0	0.4348	yes-RD	135 / 716	18.8547	1	V
Q5SSJ5	HP1BP3	47|46|47	4|1|0	0|0|0	0	0.2195	yes-RD	214 / 716	29.8883	1	V
O00425	IGF2BP3	103|131|73	5|7|4	31|8|14	0	0.9299	yes-RD	288 / 716	40.2235	5	V			V	V	V																	V
Q12905	ILF2	144|191|139	8|1|2	24|11|19	0	0.9299	yes-RD	313 / 716	43.7151	0
Q12906	ILF3	232|268|140	0|0|0	7|3|5	0	NA	yes-RD	379 / 716	52.933	0
Q9NV31	IMP3	3|2|4	1|0|0	0|0|0	0.0022	0.9299	yes-RD	30 / 716	4.18994	1																							V
Q07666	KHDRBS1	14|13|9	2|0|0	0|0|0	0	0.4	yes-RD	348 / 716	48.6034	0
O00139	KIF2A	12|5|11	0|0|0	0|0|0	0	NA	yes-RD	105 / 716	14.6648	0
Q1ED39	KNOP1	2|6|7	0|0|0	0|0|0	0.0028	NA	yes-RD	117 / 716	16.3408	0
P52292	KPNA2	19|5|5	1|2|0	3|1|0	0.0068	0.4318	yes-RD	367 / 716	51.257	0
O60684	KPNA6	7|5|2	23|0|1	0|0|0	0.0018	0.2352	yes-RD	155 / 716	21.648	0
Q8N9T8	KRI1	9|5|9	0|0|0	0|0|0	0	NA	yes-RD	131 / 716	18.2961	2	V																						V
Q13601	KRR1	15|15|7	0|0|0	0|0|0	0	NA	yes-RD	76 / 716	10.6145	2	V																						V
O95678	KRT75	2|1|1	0|0|0	0|0|0	0.0348	NA	yes-RD	522 / 716	72.905	0
Q5XKE5	KRT79	2|1|1	0|0|0	0|0|0	0.0405	NA	yes-RD	470 / 716	65.6425	0
Q6PKG0	LARP1	85|72|74	21|7|0	0|0|0	0	0.1112	yes-RD	251 / 716	35.0559	3	V				V																		V
Q71RC2	LARP4	1|4|2	0|0|0	0|0|0	0.0161	NA	yes-RD	131 / 716	18.2961	2	V																						V
Q9BRT6	LLPH	13|18|11	0|0|0	0|0|0	0	NA	yes-RD	43 / 716	6.00559	0
Q9BX40	LSM14B	3|5|4	0|0|0	0|0|0	0.0003	NA	yes-RD	29 / 716	4.05028	0
Q96GA3	LTV1	2|3|5	0|0|0	0|0|0	0.001	NA	yes-RD	137 / 716	19.1341	2	V																						V
Q9NX58	LYAR	2|2|1	0|0|0	0|0|0	0.0202	NA	yes-RD	94 / 716	13.1285	0
Q9Y5V3	MAGED1	2|3|2	1|0|0	0|0|0	0.0038	0.9299	yes-RD	90 / 716	12.5698	0
Q3KQU3	MAP7D1	16|21|14	1|2|0	0|0|0	0	0.269	yes-RD	60 / 716	8.37989	0
P43243	MATR3	127|94|104	16|14|4	29|23|25	0.0006	0.9299	yes-RD	441 / 716	61.5922	0
A1L020	MEX3A	5|5|5	0|0|0	0|0|0	0.0001	NA	yes-RD	2 / 716	0.27933	0
Q9HCE1	MOV10	1|2|2	0|0|0	0|0|0	0.0216	NA	yes-RD	87 / 716	12.1508	3						V	V																V
Q9HC36	MRM3	5|2|2	0|0|0	0|0|0	0.0028	NA	yes-RD	39 / 716	5.44693	0
Q9Y3B7	MRPL11	4|8|9	0|0|0	0|0|0	0.0005	NA	yes-RD	38 / 716	5.30726	1																							V
P52815	MRPL12	6|11|9	6|0|1	2|0|0	0.0004	0.2247	yes-RD	175 / 716	24.4413	0
Q16540	MRPL23	3|3|4	3|0|3	0|0|0	0.0009	0.1592	yes-RD	38 / 716	5.30726	0
Q9BRJ2	MRPL45	1|2|4	6|2|0	0|0|0	0.0154	0.1473	yes-RD	41 / 716	5.72626	0
Q9HD33	MRPL47	1|1|3	3|0|2	0|0|0	0.0358	0.1791	yes-RD	40 / 716	5.58659	1																							V
Q6P161	MRPL54	10|22|6	0|0|0	0|0|0	0	NA	yes-RD	65 / 716	9.07821	0
P82912	MRPS11	3|2|3	0|0|0	0|0|0	0.0037	NA	yes-RD	60 / 716	8.37989	0
Q9Y3D3	MRPS16	9|13|3	1|0|0	0|0|0	0.0014	0.9299	yes-RD	26 / 716	3.63128	1																							V
Q9Y2R5	MRPS17	2|3|3	2|0|0	0|0|0	0.0011	0.3893	yes-RD	48 / 716	6.70391	0
Q9Y399	MRPS2	2|3|5	0|0|1	0|0|0	0.0018	0.9299	yes-RD	65 / 716	9.07821	0
P82650	MRPS22	2|6|3	2|8|0	0|0|0	0.0027	0.1675	yes-RD	90 / 716	12.5698	1																						V
Q92552	MRPS27	3|4|6	0|0|0	0|0|0	0.0002	NA	yes-RD	86 / 716	12.0112	1																							V
Q9Y2Q9	MRPS28	2|2|2	0|0|1	0|0|0	0.004	0.9299	yes-RD	65 / 716	9.07821	1																						V
Q92665	MRPS31	7|7|10	9|3|0	0|0|0	0	0.1263	yes-RD	92 / 716	12.8492	1																							V
P82930	MRPS34	5|3|4	0|0|0	0|0|0	0.0003	NA	yes-RD	58 / 716	8.10056	1																							V
P82673	MRPS35	7|10|6	1|2|0	0|0|0	0	0.2714	yes-RD	74 / 716	10.3352	1																							V
P82932	MRPS6	4|3|3	1|0|1	0|0|0	0.0004	0.9299	yes-RD	38 / 716	5.30726	0
P82933	MRPS9	6|4|8	3|0|3	0|0|0	0.0001	0.1509	yes-RD	72 / 716	10.0559	1																							V
O43347	MSI1	64|42|73	1|9|3	1|1|0	0	0.1099	yes-RD	21 / 716	2.93296	2				V									V
Q96DH6	MSI2	4|2|9	0|0|0	0|0|0	0.0026	NA	yes-RD	44 / 716	6.14525	1				V
Q86UE4	MTDH	10|9|8	0|0|0	0|0|0	0	NA	yes-RD	179 / 716	25	0
Q9NVV4	MTPAP	1|1|2	0|0|0	0|0|0	0.0394	NA	yes-RD	59 / 716	8.24022	0
P42285	MTREX	15|14|25	6|0|2	0|0|0	0	0.1533	yes-RD	215 / 716	30.0279	0
Q9BQG0	MYBBP1A	23|20|36	0|0|0	0|0|0	0	NA	yes-RD	301 / 716	42.0391	1																						V
Q9P2K5	MYEF2	46|16|40	0|0|0	0|1|0	0	NA	yes-RD	27 / 716	3.77095	0
P55209	NAP1L1	28|45|34	17|1|5	5|0|0	0	0.1387	yes-RD	374 / 716	52.2346	0
Q9H0A0	NAT10	13|18|20	0|0|0	0|0|0	0	NA	yes-RD	196 / 716	27.3743	1																							V
Q09161	NCBP1	17|14|13	0|0|0	0|0|0	0	NA	yes-RD	124 / 716	17.3184	2	V																						V
Q53F19	NCBP3	6|3|5	0|0|0	0|0|0	0.0005	NA	yes-RD	81 / 716	11.3128	0
P19338	NCL	619|612|580	0|1|1	40|27|32	0	0.9299	yes-RD	527 / 716	73.6034	2				V																			V
Q9NX24	NHP2	15|17|6	0|0|0	0|0|0	0	NA	yes-RD	64 / 716	8.93855	1	V
Q9BYG3	NIFK	6|2|5	0|0|0	0|0|0	0.0018	NA	yes-RD	84 / 716	11.7318	1																							V
O15226	NKRF	3|3|2	0|0|0	0|0|0	0.0013	NA	yes-RD	168 / 716	23.4637	1																							V
Q9BVI4	NOC4L	2|2|1	0|0|0	0|0|0	0.0223	NA	yes-RD	55 / 716	7.68156	1																							V
Q9H6R4	NOL6	9|7|13	1|0|0	0|0|0	0	0.9299	yes-RD	147 / 716	20.5307	1	V
Q9Y3C1	NOP16	1|2|5	0|0|0	0|0|0	0.0141	NA	yes-RD	57 / 716	7.96089	0
P46087	NOP2	8|6|11	0|0|0	0|0|0	0	NA	yes-RD	276 / 716	38.5475	1	V
O00567	NOP56	29|22|26	1|0|0	0|0|0	0	0.9299	yes-RD	208 / 716	29.0503	0
Q9Y2X3	NOP58	16|21|15	0|0|0	0|0|0	0	NA	yes-RD	246 / 716	34.3575	0
P06748	NPM1	433|368|386	127|71|68	61|11|58	0	0.303	yes-RD	554 / 716	77.3743	1			V
O96028	NSD2	1|4|4	0|0|0	0|0|0	0.0088	NA	yes-RD	82 / 716	11.4525	1																							V
O43809	NUDT21	4|7|3	0|0|0	0|0|0	0.0004	NA	yes-RD	295 / 716	41.2011	0
Q7Z417	NUFIP2	18|15|16	7|0|0	0|0|0	0	0.3084	yes-RD	223 / 716	31.1453	1						V
Q14980	NUMA1	5|2|8	0|0|0	0|0|0	0.0041	NA	yes-RD	268 / 716	37.4302	0
Q9BXS6	NUSAP1	7|5|4	0|0|0	0|0|0	0.0001	NA	yes-RD	52 / 716	7.26257	0
Q86U42	PABPN1	4|4|8	0|0|0	0|0|0	0.0001	NA	yes-RD	206 / 716	28.7709	0
Q9BPZ3	PAIP2	5|2|3	1|0|0	0|0|0	0.0013	0.9299	yes-RD	4 / 716	0.558659	0
Q14690	PDCD11	23|16|22	0|0|0	0|0|0	0	NA	yes-RD	116 / 716	16.2011	1																							V
Q86TG7	PEG10	3|3|5	0|0|0	0|0|0	0.0002	NA	yes-RD	69 / 716	9.63687	0
Q8WUB8	PHF10	2|2|2	0|0|0	0|0|0	0.0051	NA	yes-RD	62 / 716	8.65922	0
Q96QT6	PHF12	6|5|20	9|40|3	0|0|0	0	0.0591	yes-RD	16 / 716	2.23464	0
Q8IWS0	PHF6	2|2|4	0|5|0	0|0|0	0.0034	0.3233	yes-RD	156 / 716	21.7877	0
Q9P1Y6	PHRF1	4|1|1	0|0|0	0|0|0	0.0342	NA	yes-RD	37 / 716	5.1676	0
Q99755	PIP5K1A	2|5|2	0|0|0	0|0|0	0.003	NA	yes-RD	20 / 716	2.7933	0
O43660	PLRG1	3|13|8	3|0|1	0|0|0	0.0013	0.2274	yes-RD	108 / 716	15.0838	0
O15446	POLR1G	1|3|1	0|0|0	0|0|0	0.0327	NA	yes-RD	31 / 716	4.32961	0
O15514	POLR2D	8|4|5	6|0|0	0|0|0	0.0001	0.3127	yes-RD	15 / 716	2.09497	0
P62487	POLR2G	2|7|8	3|0|3	0|0|0	0.0054	0.1675	yes-RD	29 / 716	4.05028	0
Q99575	POP1	12|7|11	0|0|0	0|0|0	0	NA	yes-RD	73 / 716	10.1955	2	V																						V
Q9NQ55	PPAN	2|2|6	0|0|0	0|0|0	0.0025	NA	yes-RD	93 / 716	12.9888	1	V
P63151	PPP2R2A	1|4|1	1|0|0	0|0|0	0.0312	0.9299	yes-RD	304 / 716	42.4581	0
Q00005	PPP2R2B	1|4|1	0|0|0	0|0|0	0.0307	NA	yes-RD	233 / 716	32.5419	0
Q66LE6	PPP2R2D	1|4|1	0|0|0	0|0|0	0.0292	NA	yes-RD	244 / 716	34.0782	0
O75569	PRKRA	5|3|9	0|0|0	0|0|0	0.0007	NA	yes-RD	58 / 716	8.10056	1																							V
Q9UMS4	PRPF19	44|34|59	8|1|4	0|0|1	0	0.0556	yes-RD	262 / 716	36.5922	1	V
P48634	PRRC2A	9|5|8	3|0|0	0|0|0	0	0.3448	yes-RD	212 / 716	29.6089	0
Q9Y520	PRRC2C	18|11|18	0|0|0	0|0|0	0	NA	yes-RD	223 / 716	31.1453	0
P26599	PTBP1	245|227|123	8|3|0	21|5|14	0	0.9299	yes-RD	438 / 716	61.1732	1			V
Q96EY7	PTCD3	10|7|14	2|4|0	0|0|0	0	0.1721	yes-RD	83 / 716	11.5922	1																							V
Q15397	PUM3	8|4|7	0|0|0	0|0|0	0.0005	NA	yes-RD	26 / 716	3.63128	1																							V
Q00577	PURA	4|6|7	0|0|0	0|0|0	0.0001	NA	yes-RD	55 / 716	7.68156	2	V																						V
Q96QR8	PURB	3|7|6	0|0|0	0|0|0	0.0005	NA	yes-RD	57 / 716	7.96089	1																							V
Q13610	PWP1	6|3|13	0|0|0	0|0|0	0.0009	NA	yes-RD	64 / 716	8.93855	1	V
Q96PU8	QKI	2|2|2	2|0|0	0|0|0	0.005	0.411	yes-RD	25 / 716	3.49162	0
P78406	RAE1	2|2|1	1|0|0	0|0|0	0.0181	0.9299	yes-RD	112 / 716	15.6425	0
Q09028	RBBP4	2|2|3	2|0|2	0|0|0	0.0039	0.1957	yes-RD	393 / 716	54.8883	0
Q9NWB1	RBFOX1	2|2|2	0|0|1	0|0|0	0.0044	0.9299	yes-RD	38 / 716	5.30726	0
O43251	RBFOX2	2|2|2	0|0|1	0|0|0	0.0046	0.9299	yes-RD	43 / 716	6.00559	0
P98175	RBM10	35|22|32	0|0|0	0|0|0	0	NA	yes-RD	327 / 716	45.6704	0
Q96T37	RBM15	1|1|2	0|0|0	0|0|0	0.0434	NA	yes-RD	127 / 716	17.7374	0
Q96I25	RBM17	6|5|7	0|0|1	0|0|0	0.0001	0.9299	yes-RD	206 / 716	28.7709	1																							V
Q9Y4C8	RBM19	8|2|1	0|0|0	0|0|0	0.0122	NA	yes-RD	23 / 716	3.21229	1																							V
Q9NW13	RBM28	5|5|8	0|0|0	0|0|0	0.0001	NA	yes-RD	158 / 716	22.067	2	V																						V
P98179	RBM3	1|1|12	0|0|0	0|0|0	0.0317	NA	yes-RD	176 / 716	24.581	0
Q9BWF3	RBM4	13|17|11	0|0|0	0|0|0	0	NA	yes-RD	82 / 716	11.4525	0
Q9BTD8	RBM42	9|5|8	0|0|0	0|0|0	0	NA	yes-RD	49 / 716	6.84358	0
Q9BQ04	RBM4B	5|10|5	0|0|0	0|0|0	0	NA	yes-RD	63 / 716	8.79888	0
P52756	RBM5	6|9|8	0|0|0	0|0|0	0	NA	yes-RD	99 / 716	13.8268	0
P38159	RBMX	24|27|21	0|0|0	1|2|3	0	NA	yes-RD	377 / 716	52.6536	0
Q9P258	RCC2	9|11|12	1|0|0	0|0|0	0	0.9299	yes-RD	336 / 716	46.9274	0
P35251	RFC1	20|20|12	2|0|0	0|0|0	0	0.4025	yes-RD	129 / 716	18.0168	0
P35250	RFC2	1|1|2	0|0|0	0|0|0	0.0439	NA	yes-RD	128 / 716	17.8771	1																						V
P35249	RFC4	3|5|2	0|0|0	0|0|0	0.0016	NA	yes-RD	162 / 716	22.6257	1																						V
P40937	RFC5	3|6|5	0|0|0	0|0|0	0.0004	NA	yes-RD	92 / 716	12.8492	0
Q99496	RNF2	1|1|2	0|0|0	0|0|0	0.0373	NA	yes-RD	67 / 716	9.35754	0
P15927	RPA2	5|4|1	3|8|1	0|0|0	0.0082	0.0545	yes-RD	135 / 716	18.8547	0
P35244	RPA3	1|1|5	2|0|3	0|0|0	0.0363	0.1779	yes-RD	116 / 716	16.2011	0
P62906	RPL10A	107|149|80	0|0|0	23|6|6	0	NA	yes-RD	280 / 716	39.1061	2																						V	V
P30050	RPL12	85|127|47	7|5|4	16|4|8	0.0001	0.9299	yes-RD	397 / 716	55.4469	2		V																				V
P26373	RPL13	113|125|41	24|89|4	32|0|36	0.0477	0.2678	yes-RD	474 / 716	66.2011	1																						V
P18621	RPL17	150|206|59	20|31|6	7|4|3	0	0.0962	yes-RD	424 / 716	59.2179	1																							V
P46778	RPL21	42|61|17	26|10|31	8|3|4	0.0257	0.078	yes-RD	329 / 716	45.9497	0
P35268	RPL22	14|13|19	0|29|0	4|0|2	0	0.2678	yes-RD	429 / 716	59.9162	1																						V
P62750	RPL23A	125|201|62	1|10|1	20|18|13	0.0032	0.9299	yes-RD	418 / 716	58.3799	1					V
P83731	RPL24	24|59|20	8|13|8	6|1|1	0	0.066	yes-RD	447 / 716	62.4302	1		V
P61254	RPL26	22|15|19	0|3|0	2|0|3	0	0.4408	yes-RD	312 / 716	43.5754	1																							V
Q9UNX3	RPL26L1	22|15|0	0|3|0	2|0|3	0.0477	0.4418	yes-RD	307 / 716	42.8771	1																							V
P46779	RPL28	14|12|7	4|66|1	2|0|1	0.0002	0.2618	yes-RD	316 / 716	44.1341	0
P47914	RPL29	48|28|46	50|42|18	20|2|10	0.0091	0.0924	yes-RD	399 / 716	55.7263	1					V
P39023	RPL3	203|204|72	61|114|13	14|3|15	0	0.0886	yes-RD	402 / 716	56.1453	2		V																					V
P62899	RPL31	84|188|38	15|7|9	12|12|8	0.0191	0.9299	yes-RD	335 / 716	46.7877	2					V																		V
P62910	RPL32	13|25|19	8|1|0	0|0|0	0	0.2145	yes-RD	184 / 716	25.6983	0
Q9Y3U8	RPL36	6|28|11	3|6|0	0|0|0	0.0001	0.135	yes-RD	221 / 716	30.8659	1		V
Q969Q0	RPL36AL	5|5|9	0|4|4	0|0|0	0.0001	0.1325	yes-RD	203 / 716	28.352	1																							V
P63173	RPL38	4|23|3	0|1|0	0|0|0	0.0022	0.9299	yes-RD	300 / 716	41.8994	1																						V
P36578	RPL4	288|400|107	58|139|4	33|19|25	0.0007	0.2479	yes-RD	444 / 716	62.0112	2		V																					V
P18124	RPL7	79|120|136	34|57|19	20|8|11	0	0.2005	yes-RD	335 / 716	46.7877	1				V
P62424	RPL7A	66|79|60	38|40|1	15|15|17	0.0001	0.2428	yes-RD	398 / 716	55.5866	0
P62917	RPL8	45|76|35	26|26|4	9|8|12	0.0048	0.1779	yes-RD	390 / 716	54.4693	1																							V
P32969	RPL9	57|71|80	10|3|3	4|0|4	0	0.3041	yes-RD	390 / 716	54.4693	1																							V
P05388	RPLP0	256|412|146	8|10|8	30|16|8	0	0.9299	yes-RD	436 / 716	60.8939	2																						V	V
P05386	RPLP1	85|63|16	2|2|0	4|4|3	0.0445	0.9299	yes-RD	378 / 716	52.7933	0
P05387	RPLP2	121|181|55	6|7|2	14|8|9	0	0.9299	yes-RD	440 / 716	61.4525	2																						V	V
Q96P16	RPRD1A	2|1|12	5|0|1	0|0|0	0.0129	0.2183	yes-RD	57 / 716	7.96089	0
P62280	RPS11	16|11|19	1|20|3	2|0|3	0.0001	0.2415	yes-RD	340 / 716	47.486	1																						V
P25398	RPS12	8|6|7	0|0|0	0|0|0	0	NA	yes-RD	382 / 716	53.352	1																						V
P62841	RPS15	159|112|145	94|9|37	11|6|5	0	0.0899	yes-RD	239 / 716	33.3799	1																							V
P62249	RPS16	22|22|14	14|32|13	12|1|5	0.0322	0.1604	yes-RD	411 / 716	57.4022	1																						V
P08708	RPS17	148|157|56	46|7|13	2|3|4	0	0.0793	yes-RD	342 / 716	47.7654	1																							V
P15880	RPS2	66|88|45	10|25|27	21|12|22	0.0252	0.9299	yes-RD	447 / 716	62.4302	1																							V
P60866	RPS20	2|8|7	2|0|1	1|0|0	0.006	0.239	yes-RD	383 / 716	53.4916	2																						V	V
P62266	RPS23	23|30|47	18|3|16	6|2|2	0	0.0937	yes-RD	413 / 716	57.6816	0
P62847	RPS24	40|77|23	29|7|45	11|4|3	0.0055	0.0912	yes-RD	353 / 716	49.3017	1																							V
P62851	RPS25	23|38|24	0|11|0	13|10|8	0.0389	0.9299	yes-RD	356 / 716	49.7207	0
P62854	RPS26	20|35|24	6|7|16	2|2|4	0	0.1338	yes-RD	375 / 716	52.3743	1																							V
P62273	RPS29	3|6|6	2|0|2	1|3|1	0.0272	0.4479	yes-RD	223 / 716	31.1453	0
P61247	RPS3A	199|215|86	20|29|20	12|7|20	0	0.4449	yes-RD	434 / 716	60.6145	1																							V
P62701	RPS4X	206|190|124	29|8|31	12|8|9	0	0.1288	yes-RD	451 / 716	62.9888	1																						V
P22090	RPS4Y1	86|35|77	1|11|1	0|0|0	0	0.1313	yes-RD	326 / 716	45.5307	0
P62081	RPS7	255|212|141	1|1|0	10|0|1	0	0.9299	yes-RD	368 / 716	51.3966	1																						V
P62241	RPS8	60|94|45	30|52|9	9|6|9	0	0.0987	yes-RD	498 / 716	69.5531	1		V
Q5JTH9	RRP12	9|6|9	0|0|0	0|0|0	0	NA	yes-RD	176 / 716	24.581	2	V																						V
Q9Y3B9	RRP15	2|2|2	0|0|0	0|0|0	0.0045	NA	yes-RD	106 / 716	14.8045	1																							V
Q14684	RRP1B	9|12|21	0|0|0	0|0|0	0	NA	yes-RD	214 / 716	29.8883	1																							V
Q15050	RRS1	4|2|7	0|0|0	0|0|0	0.0016	NA	yes-RD	93 / 716	12.9888	1	V
Q5VWQ0	RSBN1	6|3|10	0|0|0	0|0|0	0.0016	NA	yes-RD	50 / 716	6.98324	1																							V
O76021	RSL1D1	46|30|33	1|1|0	2|0|0	0	0.9299	yes-RD	277 / 716	38.6872	1																							V
Q9Y224	RTRAF	6|7|7	7|0|4	0|0|0	0	0.12	yes-RD	250 / 716	34.9162	0
O43290	SART1	2|2|5	0|0|0	0|0|0	0.0037	NA	yes-RD	233 / 716	32.5419	0
Q99590	SCAF11	5|6|1	0|0|0	0|0|0	0.0076	NA	yes-RD	114 / 716	15.9218	0
Q15427	SF3B4	28|18|17	2|9|0	0|0|0	0	0.1509	yes-RD	198 / 716	27.6536	0
O75940	SMNDC1	6|5|2	0|0|0	0|0|0	0.0008	NA	yes-RD	115 / 716	16.0615	0
P09661	SNRPA1	1|1|5	0|0|0	0|0|0	0.0302	NA	yes-RD	314 / 716	43.8547	0
P09234	SNRPC	4|13|3	0|0|0	0|0|0	0.0019	NA	yes-RD	221 / 716	30.8659	0
P62314	SNRPD1	39|24|36	17|13|20	11|3|10	0.0023	0.4289	yes-RD	356 / 716	49.7207	0
O00570	SOX1	2|2|2	0|0|0	0|0|0	0.0047	NA	yes-RD	/ 716	0	0
P48431	SOX2	12|9|6	0|0|0	0|0|0	0	NA	yes-RD	/ 716	0	2							V				V
Q02447	SP3	1|4|1	0|0|0	0|0|0	0.0353	NA	yes-RD	1 / 716	0.139665	0
Q86XZ4	SPATS2	13|10|17	0|0|0	0|0|0	0	NA	yes-RD	24 / 716	3.35196	0
Q9NUQ6	SPATS2L	6|7|8	1|0|0	0|0|0	0	0.9299	yes-RD	34 / 716	4.7486	1																							V
Q5T280	SPOUT1	3|4|4	0|0|0	0|0|0	0.0002	NA	yes-RD	16 / 716	2.23464	0
Q8N5C6	SRBD1	2|1|2	0|0|0	0|0|0	0.0227	NA	yes-RD	44 / 716	6.14525	0
P37108	SRP14	8|16|10	5|0|2	3|0|0	0.0001	0.2068	yes-RD	338 / 716	47.2067	1	V
O76094	SRP72	5|1|4	1|0|0	0|0|0	0.011	0.9299	yes-RD	168 / 716	23.4637	2	V																						V
Q96SB4	SRPK1	2|5|17	0|0|0	0|0|0	0.0174	NA	yes-RD	157 / 716	21.9274	0
P78362	SRPK2	9|8|12	0|0|0	0|0|0	0	NA	yes-RD	122 / 716	17.0391	0
Q9BXP5	SRRT	2|2|1	1|0|0	0|0|0	0.0171	0.9299	yes-RD	171 / 716	23.8827	1	V
Q07955	SRSF1	67|100|48	15|14|1	0|0|0	0	0.0767	yes-RD	280 / 716	39.1061	1																							V
O75494	SRSF10	17|14|11	0|0|0	6|3|1	0.022	NA	yes-RD	150 / 716	20.9497	1																							V
P84103	SRSF3	35|68|29	7|3|1	1|1|2	0	0.185	yes-RD	392 / 716	54.7486	0
Q08170	SRSF4	8|2|8	0|9|0	0|0|2	0.0094	0.2807	yes-RD	317 / 716	44.2737	0
Q13243	SRSF5	12|14|27	0|9|0	0|0|2	0	0.2784	yes-RD	260 / 716	36.3128	1																							V
Q13247	SRSF6	7|17|10	0|9|0	1|0|2	0.0002	0.2738	yes-RD	326 / 716	45.5307	0
Q16629	SRSF7	17|53|19	9|18|1	0|0|1	0	0.0833	yes-RD	351 / 716	49.0223	0
Q13242	SRSF9	21|25|15	4|0|0	0|0|0	0	0.3357	yes-RD	151 / 716	21.0894	0
Q15532	SS18	4|1|3	5|5|0	0|0|0	0.0107	0.1187	yes-RD	57 / 716	7.96089	0
P05455	SSB	11|27|21	0|0|0	3|0|3	0.0004	NA	yes-RD	296 / 716	41.3408	4	V					V	V																V
O95793	STAU1	26|39|24	0|0|0	0|0|0	0	NA	yes-RD	228 / 716	31.8436	1																							V
Q9NUL3	STAU2	15|6|13	0|0|0	0|0|0	0	NA	yes-RD	121 / 716	16.8994	1																							V
Q9Y3F4	STRAP	4|3|8	0|0|0	0|0|0	0.0003	NA	yes-RD	319 / 716	44.5531	0
Q96SI9	STRBP	5|7|25	0|0|0	0|0|0	0.0001	NA	yes-RD	186 / 716	25.9777	1	V
Q8TCJ2	STT3B	1|1|2	0|0|0	0|0|0	0.04	NA	yes-RD	12 / 716	1.67598	0
Q8IX01	SUGP2	17|19|20	4|1|0	0|0|0	0	0.2221	yes-RD	136 / 716	18.9944	1																							V
Q7KZ85	SUPT6H	25|17|37	7|1|0	0|0|0	0	0.217	yes-RD	85 / 716	11.8715	0
O60506	SYNCRIP	170|185|101	0|0|0	15|23|0	0	NA	yes-RD	459 / 716	64.1061	1																						V
Q92804	TAF15	7|16|10	2|9|0	9|0|0	0.0062	0.3169	yes-RD	383 / 716	53.4916	0
Q96EY4	TMA16	5|3|7	0|0|0	0|0|0	0.0003	NA	yes-RD	85 / 716	11.8715	0
P11387	TOP1	17|39|17	0|0|0	0|0|0	0	NA	yes-RD	285 / 716	39.8045	0
Q13595	TRA2A	3|2|4	0|0|0	0|0|0	0.0013	NA	yes-RD	116 / 716	16.2011	0
Q13263	TRIM28	25|26|24	12|1|6	9|1|2	0	0.303	yes-RD	466 / 716	65.0838	1																						V
Q2Q1W2	TRIM71	24|22|23	3|2|0	0|0|0	0	0.1814	yes-RD	2 / 716	0.27933	2	V																						V
Q86TN4	TRPT1	1|1|4	0|0|0	0|0|0	0.0379	NA	yes-RD	/ 716	0	0
Q01081	U2AF1	10|16|8	1|0|0	0|0|0	0	0.9299	yes-RD	351 / 716	49.0223	0
P0DN76	U2AF1L5	10|16|8	1|0|0	0|0|0	0	0.9299	yes-RD	351 / 716	49.0223	0
P26368	U2AF2	31|20|25	0|0|0	1|1|1	0	NA	yes-RD	231 / 716	32.2626	0
O15042	U2SURP	34|25|28	8|0|1	0|0|0	0	0.2119	yes-RD	262 / 716	36.5922	1																							V
Q92900	UPF1	30|43|22	0|0|0	0|0|0	0	NA	yes-RD	117 / 716	16.3408	2	V																						V
Q9BZI7	UPF3B	1|2|1	0|0|0	0|0|0	0.0428	NA	yes-RD	42 / 716	5.86592	0
Q9NNW5	WDR6	2|3|3	2|0|0	0|0|0	0.0014	0.3725	yes-RD	12 / 716	1.67598	0
Q15007	WTAP	2|1|7	1|0|0	0|0|0	0.0145	0.9299	yes-RD	77 / 716	10.7542	0
P13010	XRCC5	129|104|74	9|3|0	5|1|0	0	0.253	yes-RD	428 / 716	59.7765	1			V
P12956	XRCC6	66|52|67	1|7|1	6|3|6	0	0.9299	yes-RD	388 / 716	54.1899	1			V
Q9H0D6	XRN2	8|6|10	0|0|0	0|0|0	0	NA	yes-RD	276 / 716	38.5475	1	V
P67809	YBX1	112|333|171	0|3|0	38|15|28	0.0004	0.9299	yes-RD	448 / 716	62.5698	3					V		V																V
P16989	YBX3	47|34|66	0|0|0	15|15|0	0.0056	NA	yes-RD	363 / 716	50.6983	1																							V
Q9H6S0	YTHDC2	9|3|14	0|0|0	0|0|0	0.0042	NA	yes-RD	133 / 716	18.5754	1																							V
Q9UPT8	ZC3H4	3|2|4	1|0|0	3|0|0	0.0452	0.9299	yes-RD	134 / 716	18.7151	0
Q7Z2W4	ZC3HAV1	2|3|3	0|0|0	0|0|0	0.0023	NA	yes-RD	210 / 716	29.3296	2	V																						V
Q9NUD5	ZCCHC3	11|40|26	0|0|0	4|1|0	0.0007	NA	yes-RD	37 / 716	5.1676	1																							V
Q6NZY4	ZCCHC8	3|1|8	1|0|0	0|0|0	0.0116	0.9299	yes-RD	138 / 716	19.2737	0
Q8N567	ZCCHC9	2|1|3	0|0|0	0|0|0	0.0158	NA	yes-RD	1 / 716	0.139665	0
Q8TBF4	ZCRB1	4|2|3	0|0|0	0|0|0	0.003	NA	yes-RD	/ 716	0	1																							V
Q9NPA5	ZFP64	1|5|6	0|0|0	0|0|0	0.0065	NA	yes-RD	/ 716	0	0
Q96JP5	ZFP91	3|1|1	0|0|0	0|0|0	0.0332	NA	yes-RD	32 / 716	4.46927	1																							V
Q96KR1	ZFR	23|21|22	0|0|0	0|0|0	0	NA	yes-RD	253 / 716	35.3352	1																							V
Q5BKZ1	ZNF326	8|4|5	3|0|0	0|1|0	0.001	0.2975	yes-RD	193 / 716	26.9553	0
Q96MX3	ZNF48	1|3|1	0|0|0	0|0|0	0.0368	NA	yes-RD	4 / 716	0.558659	0
Q96ME7	ZNF512	1|1|5	0|0|0	0|0|0	0.0282	NA	yes-RD	87 / 716	12.1508	1																							V
Q86V21	AACS	0|0|0	0|0|0	0|0|0	NA	NA		1 / 716	0.139665	1																						V
Q9NY61	AATF	4|0|1	0|0|0	0|0|0	0.1023	NA		39 / 716	5.44693	2	V																						V
P68133	ACTA1	26|26|21	0|265|143	0|0|105	0.8868	0.0886		656 / 716	91.6201	1				V
P62736	ACTA2	0|26|0	73|265|0	0|0|105	0.8868	0.2678		653 / 716	91.2011	1				V
P60709	ACTB	82|83|61	463|432|446	302|196|187	0.8868	0.9299		667 / 716	93.1564	2		V		V
P63261	ACTG1	82|83|61	463|432|446	302|196|187	0.8868	0.9299		667 / 716	93.1564	1		V
P35609	ACTN2	0|0|0	0|0|0	0|0|0	NA	NA		213 / 716	29.7486	1																						V
P55196	AFDN	0|0|0	0|0|0	0|0|0	NA	NA		116 / 716	16.2011	1																						V
P23526	Ahcy	0|0|0	0|0|0	1|0|0	NA	NA		232 / 716	32.4022	1																						V
Q12904	AIMP1	0|0|0	0|0|0	0|0|0	NA	NA		163 / 716	22.7654	1																						V
Q13155	AIMP2	0|0|0	0|0|0	0|0|0	NA	NA		172 / 716	24.0223	1																						V
Q99996	AKAP9	0|0|0	14|0|1	0|0|0	NA	0.2094		16 / 716	2.23464	1						V
P49189	ALDH9A1	0|0|0	0|0|0	0|0|0	NA	NA		104 / 716	14.5251	1																						V
P07355	ANXA2	0|0|0	1|0|0	4|1|0	NA	0.9299		398 / 716	55.5866	1			V
P25705	ATP5F1A	10|5|11	52|38|39	28|17|16	0.8868	0.3911		496 / 716	69.2737	1				V
O75947	ATP5H	0|0|0	0|0|0	8|0|0	NA	NA		120 / 716	16.7598	1																						V
P48047	ATP5O	1|1|2	6|1|2	0|1|1	0.1127	0.1698		188 / 716	26.257	1																						V
Q9NSI6	BRWD1	0|0|0	0|0|0	0|0|0	NA	NA		30 / 716	4.18994	1									V
P0C0L5	C4B	0|0|0	0|0|0	0|0|0	NA	NA		83 / 716	11.5922	1																						V
P27708	CAD	0|0|0	2|0|0	1|0|2	NA	0.4378		387 / 716	54.0503	1																						V
P0DP23	CALM1	0|0|0	0|0|0	0|0|0	NA	NA		327 / 716	45.6704	1																						V
P06493	CDK1	0|0|0	1|0|0	1|0|0	NA	0.9299		282 / 716	39.3855	1																						V
P11802	CDK4	0|0|0	0|0|0	0|0|0	NA	NA		163 / 716	22.7654	1																						V
O43633	CHMP2A	0|0|0	0|0|0	0|0|0	NA	NA		3 / 716	0.418994	1		V
P39060	COL18A1	0|0|0	0|0|0	0|0|0	NA	NA		4 / 716	0.558659	1																						V
P53621	COPA	0|0|0	0|3|0	0|0|0	NA	0.3557		202 / 716	28.2123	1																						V
P53618	COPB1	0|0|0	2|0|1	0|0|0	NA	0.2568		278 / 716	38.8268	1																						V
P35606	COPB2	0|0|0	1|0|0	0|0|0	NA	0.9299		164 / 716	22.905	1																						V
P55060	CSE1L	0|0|0	0|0|1	0|0|0	NA	0.9299		318 / 716	44.4134	1																						V
P56545	CTBP2	0|0|0	0|0|0	0|0|0	NA	NA		71 / 716	9.9162	1																						V
O60716	CTNND1	0|0|0	1|0|0	0|0|0	NA	0.9299		99 / 716	13.8268	1																						V
P14868	DARS	0|0|0	0|0|0	0|0|0	NA	NA		271 / 716	37.8492	1																						V
Q8WVC6	DCAKD	0|0|0	0|0|0	0|0|0	NA	NA		14 / 716	1.95531	1																						V
P81605	DCD	0|0|0	0|0|0	0|0|0	NA	NA		279 / 716	38.9665	1					V
O00148	DDX39	0|0|0	0|1|4	1|2|1	NA	0.318		404 / 716	56.4246	1																						V
Q13838	DDX39B	3|3|2	3|1|4	1|2|1	0.1006	0.2107		400 / 716	55.8659	1																						V
Q9UJV9	DDX41	0|0|0	0|0|0	0|0|0	NA	NA		171 / 716	23.8827	1	V
Q14562	DHX8	0|0|0	0|0|0	0|0|0	NA	NA		133 / 716	18.5754	2	V																						V
Q8IYB7	DIS3L2	0|0|0	0|0|0	0|0|0	NA	NA		/ 716	0	2								V															V
Q16555	DPYSL2	0|0|0	3|2|3	38|17|15	NA	0.9299		199 / 716	27.7933	1																						V
Q86SJ6	DSG4	0|0|0	0|0|0	0|0|0	NA	NA		1 / 716	0.139665	1																						V
Q14204	DYNC1H1	0|0|0	1|0|1	20|5|7	NA	0.9299		345 / 716	48.1844	1																						V
P68104	EEF1A1	23|38|18	60|27|77	41|15|27	0.8868	0.2749		653 / 716	91.2011	1				V
Q05639	EEF1A2	0|0|0	0|0|0	0|15|0	NA	NA		645 / 716	90.0838	1				V
P29692	EEF1D	0|0|0	3|10|0	14|5|12	NA	0.9299		353 / 716	49.3017	1																						V
O43324	EEF1E1	0|0|0	0|0|0	0|0|0	NA	NA		214 / 716	29.8883	1																						V
P26641	EEF1G	0|0|0	6|0|0	7|0|1	NA	0.4262		461 / 716	64.3855	1																						V
Q96KQ7	EHMT2	0|0|0	0|0|0	0|0|0	NA	NA		39 / 716	5.44693	1																	V
Q14152	EIF3A	0|0|0	24|3|2	2|0|0	NA	0.1149		287 / 716	40.0838	1																						V
Q99613	EIF3C	0|0|0	6|1|1	0|0|0	NA	0.1437		274 / 716	38.2682	1																						V
P60228	EIF3E	0|0|0	2|15|1	2|0|1	NA	0.2234		209 / 716	29.1899	1																						V
O75821	EIF3G	0|0|0	3|0|0	0|0|0	NA	0.3547		289 / 716	40.3631	1																						V
O15372	EIF3H	0|0|0	2|0|0	0|0|0	NA	0.3848		195 / 716	27.2346	1																						V
Q13347	EIF3I	0|0|0	0|3|0	0|0|0	NA	0.3388		280 / 716	39.1061	2				V																		V
Q9UBQ5	EIF3K	0|0|0	1|0|1	0|0|0	NA	0.9299		169 / 716	23.6034	1																						V
Q9Y262	EIF3L	0|0|0	5|0|3	7|1|0	NA	0.4358		204 / 716	28.4916	1																						V
Q7L2H7	EIF3M	0|0|0	8|2|0	1|0|0	NA	0.14		162 / 716	22.6257	1																						V
P07814	EPRS1	0|0|0	0|0|0	0|0|0	NA	NA		393 / 716	54.8883	1																						V
P13804	ETFA	0|0|0	0|0|0	0|0|0	NA	NA		148 / 716	20.6704	1																						V
Q9NYY8	FASTKD2	0|0|0	0|0|0	0|0|0	NA	NA		13 / 716	1.81564	2	V																						V
Q8TES7	FBF1	0|0|0	0|0|0	0|0|0	NA	NA		1 / 716	0.139665	1		V
Q96ME1	FBXL18	0|0|0	0|0|0	0|0|0	NA	NA		1 / 716	0.139665	1																						V
Q96M96	FGD4	0|0|0	0|0|0	0|0|0	NA	NA		/ 716	0	1		V
P21333	FLNA	2|3|0	47|128|16	129|53|70	0.8868	0.9299		508 / 716	70.9497	2			V																			V
O75369	FLNB	0|0|0	0|0|0	0|0|0	NA	NA		417 / 716	58.2402	1																						V
Q14315	FLNC	0|0|0	0|0|0	0|0|0	NA	NA		373 / 716	52.095	1																						V
Q96I24	FUBP3	1|1|0	0|0|0	0|0|0	0.8868	NA		212 / 716	29.6089	1																						V
P35637	FUS	18|19|14	0|9|0	9|5|10	0.1065	0.9299		428 / 716	59.7765	1																						V
Q8TAE8	GADD45GIP1	0|0|0	0|21|0	0|0|0	NA	0.2875		57 / 716	7.96089	2	V																						V
P51570	GALK1	0|0|0	0|0|0	0|0|0	NA	NA		51 / 716	7.12291	1																						V
Q92616	Gcn1l1	0|0|0	0|0|0	0|0|0	NA	NA		246 / 716	34.3575	1																						V
P00367	GLUD1	0|0|0	0|0|0	0|0|0	NA	NA		217 / 716	30.3073	1																						V
P04899	GNAI2	0|0|0	0|0|1	0|0|0	NA	0.9299		159 / 716	22.2067	1																						V
P08754	GNAI3	0|0|0	0|0|0	0|0|0	NA	NA		166 / 716	23.1844	1																						V
P62873	GNB1	0|0|0	2|0|0	2|0|0	NA	0.4183		140 / 716	19.5531	1																						V
P62879	GNB2	0|0|0	2|0|0	2|0|0	NA	0.4192		151 / 716	21.0894	1																						V
P06396	GSN	0|0|0	2|0|0	0|0|0	NA	0.4142		49 / 716	6.84358	1																						V
Q8N442	GUF1	0|0|0	0|0|0	0|0|0	NA	NA		4 / 716	0.558659	1		V
Q9UBP9	GULP1	0|0|0	0|0|0	0|0|0	NA	NA		/ 716	0	1		V
P07305	H1-0	0|2|0	0|0|0	0|0|0	0.1913	NA		111 / 716	15.5028	1	V
O14929	HAT1	0|0|0	0|0|0	0|0|0	NA	NA		166 / 716	23.1844	1																						V
P52789	HK2	0|0|0	0|0|0	0|0|0	NA	NA		55 / 716	7.68156	1																						V
P52272	HNRNPM	179|227|137	31|67|12	96|49|101	0.0712	0.9299		520 / 716	72.6257	1																						V
P07900	HSP90AA1	0|0|0	0|28|3	50|0|9	NA	0.9299		565 / 716	78.9106	1			V
P0DMV8	HSPA1A	2|6|4	6|8|6	18|12|14	0.8868	0.9299		698 / 716	97.486	1			V
P11021	HSPA5	41|29|38	51|89|31	78|74|74	0.8868	0.9299		661 / 716	92.3184	1		V
P11142	HSPA8	54|49|44	50|54|49	67|47|48	0.8868	0.9299		703 / 716	98.1844	1		V
P38646	HSPA9	22|10|16	33|31|15	74|39|61	0.8868	0.9299		552 / 716	77.095	2			V																			V
P42858	HTT	0|0|0	0|0|0	0|0|0	NA	NA		19 / 716	2.65363	1																				V
P41252	IARS1	0|0|0	0|0|0	0|0|0	NA	NA		257 / 716	35.8939	1																						V
P14735	IDE	0|0|0	0|0|0	0|0|0	NA	NA		44 / 716	6.14525	1																						V
O75874	IDH1	0|0|0	0|0|0	2|0|1	NA	NA		62 / 716	8.65922	1																						V
P48735	IDH2	0|0|0	1|0|0	0|0|0	NA	0.9299		65 / 716	9.07821	1																						V
Q13325	IFIT5	0|0|0	0|0|0	0|0|0	NA	NA		102 / 716	14.2458	1	V
Q9NZI8	IGF2BP1	103|227|94	9|0|3	46|19|56	0.1299	0.9299		343 / 716	47.905	5		V		V	V		V															V
Q9Y6M1	IGF2BP2	37|51|47	0|0|0	30|12|46	0.8868	NA		257 / 716	35.8939	1				V
O00410	IPO5	1|1|0	1|0|1	4|0|1	0.8868	0.9299		267 / 716	37.2905	1																						V
P46940	IQGAP1	0|0|0	0|0|0	0|0|0	NA	NA		197 / 716	27.514	1																						V
Q12912	IRAG2	0|0|0	0|0|0	0|0|0	NA	NA		1 / 716	0.139665	1		V
Q9BW62	KATNAL1	0|0|0	0|0|0	0|0|0	NA	NA		/ 716	0	1									V
Q96L93	KIF16B	0|0|0	0|0|0	0|0|0	NA	NA		44 / 716	6.14525	1		V
P33176	KlF5B	0|0|0	0|0|0	1|0|0	NA	NA		245 / 716	34.2179	1																						V
O00629	KPNA4	0|0|0	0|0|0	0|0|0	NA	NA		127 / 716	17.7374	1	V
P05787	KRT8	0|0|0	0|0|0	0|0|0	NA	NA		545 / 716	76.1173	1			V
Q6YP21	KYAT3	0|0|0	0|0|0	0|0|0	NA	NA		8 / 716	1.11732	1	V
Q5T7N2	L1TD1	0|0|0	0|0|0	0|0|0	NA	NA		/ 716	0	1														V
Q92615	LARP4B	0|0|0	0|0|0	0|0|0	NA	NA		86 / 716	12.0112	1	V
Q4G0J3	LARP7	1|0|2	0|0|0	0|0|0	0.1282	NA		92 / 716	12.8492	2	V																						V
Q9P2J5	LARS1	0|0|0	0|0|0	0|0|0	NA	NA		348 / 716	48.6034	1																						V
P00338	LDHA	0|0|0	0|0|0	0|0|0	NA	NA		304 / 716	42.4581	1																						V
P07195	LDHB	0|0|0	0|0|1	61|0|12	NA	0.9299		340 / 716	47.486	1																						V
P02545	LMNA	0|0|0	0|0|0	0|0|0	NA	NA		240 / 716	33.5196	1			V
P98164	LRP2	0|0|0	0|0|0	0|0|0	NA	NA		2 / 716	0.27933	1																						V
Q9H9A6	LRRC40	0|0|0	0|0|0	0|0|0	NA	NA		88 / 716	12.2905	1																						V
P56192	MARS1	0|0|0	0|0|0	0|0|0	NA	NA		295 / 716	41.2011	1																						V
P31153	MAT2A	0|0|0	0|0|0	0|0|0	NA	NA		228 / 716	31.8436	1																						V
P33992	MCM5	3|6|1	2|0|5	2|3|1	0.1335	0.3929		208 / 716	29.0503	1																						V
Q9BUE0	MED18	0|0|0	0|0|0	0|0|0	NA	NA		/ 716	0	1					V
Q7L2J0	MEPCE	0|0|0	0|0|0	0|0|0	NA	NA		88 / 716	12.2905	2	V																						V
Q86W50	METTL16	0|0|0	0|0|0	0|0|0	NA	NA		/ 716	0	1																						V
Q9H7H0	METTL17	0|0|0	0|0|0	0|0|0	NA	NA		/ 716	0	1	V
P05164	MPO	0|0|0	0|0|0	0|0|0	NA	NA		3 / 716	0.418994	1																						V
Q7Z2W9	MRPL21	0|0|0	0|0|0	0|0|0	NA	NA		45 / 716	6.28492	2																						V	V
Q9NYK5	MRPL39	2|1|0	2|1|4	0|0|0	0.1153	0.0717		77 / 716	10.7542	1																						V
Q14197	MRPL58	0|0|0	0|2|0	0|0|0	NA	0.4159		43 / 716	6.00559	1	V
P43246	MSH2	0|0|0	0|0|0	0|0|0	NA	NA		202 / 716	28.2123	1																						V
P11586	MTHFD1	0|0|0	0|0|0	0|0|0	NA	NA		311 / 716	43.4358	1																						V
Q6UB35	MTHFD1L	0|0|0	0|0|0	0|0|0	NA	NA		150 / 716	20.9497	1																						V
Q8NCE2	MTMR14	0|0|0	0|0|0	0|0|0	NA	NA		4 / 716	0.558659	1																						V
Q13505	MTX1	0|0|0	0|0|0	0|0|0	NA	NA		13 / 716	1.81564	1																						V
P35580	MYH10	28|9|34	441|501|201	452|160|225	0.8868	0.9299		379 / 716	52.933	2		V																				V
Q7Z406	MYH14	0|0|0	0|0|0	0|0|0	NA	NA		318 / 716	44.4134	1		V
Q9Y623	MYH4	0|0|0	0|0|0	0|0|0	NA	NA		21 / 716	2.93296	1																						V
P12883	MYH7	0|0|0	0|0|0	0|0|0	NA	NA		19 / 716	2.65363	1																						V
P35579	MYH9	25|9|28	422|515|126	320|75|158	0.8868	0.2761		448 / 716	62.5698	2		V																				V
O14950	MYL12B	2|2|4	51|37|31	30|11|15	0.8868	0.3254		295 / 716	41.2011	2		V																				V
P60660	MYL6	20|2|6	62|61|39	38|24|37	0.8868	0.9299		411 / 716	57.4022	1		V
P54920	NAPA	0|0|0	0|0|0	0|0|0	NA	NA		19 / 716	2.65363	1																						V
O43776	NARS1	0|0|0	0|0|0	0|0|0	NA	NA		64 / 716	8.93855	1																						V
P52298	NCBP2	0|1|1	0|0|0	0|0|0	0.8868	NA		80 / 716	11.1732	1	V
P56556	NDUFA6	0|0|0	0|0|0	0|0|0	NA	NA		8 / 716	1.11732	1																						V
P28331	NDUFS1	0|0|0	2|0|0	0|0|0	NA	0.4076		54 / 716	7.5419	1																						V
P20929	NEB	0|0|0	0|0|0	0|0|0	NA	NA		11 / 716	1.53631	1				V
Q9HBL8	NMRAL1	0|0|0	0|0|0	0|0|0	NA	NA		2 / 716	0.27933	1																						V
Q8NC60	NOA1	0|0|0	0|0|0	0|0|0	NA	NA		3 / 716	0.418994	3	V	V																					V
Q9ULX3	NOB1	0|0|0	0|0|0	0|0|0	NA	NA		32 / 716	4.46927	1	V
Q8WTT2	NOC3L	0|0|1	0|0|0	0|0|0	0.8868	NA		122 / 716	17.0391	1	V
Q15155	NOMO1	0|0|0	0|0|0	0|0|0	NA	NA		47 / 716	6.56425	1																						V
Q15233	NONO	27|27|19	21|12|11	26|12|19	0.8868	0.9299		505 / 716	70.5307	1						V
Q9NPE3	NOP10	0|0|2	0|0|0	0|0|0	0.1951	NA		22 / 716	3.07263	1	V
Q08J23	NSUN2	0|0|0	0|0|0	0|0|0	NA	NA		254 / 716	35.4749	1																						V
Q9Y5A7	NUB1	0|0|0	0|0|0	0|0|0	NA	NA		4 / 716	0.558659	1																						V
Q8WVJ2	NUDCD2	0|0|0	0|0|0	0|0|0	NA	NA		14 / 716	1.95531	1		V
Q9ULD0	OGDHL	0|0|0	0|0|0	0|0|0	NA	NA		34 / 716	4.7486	1																						V
Q96FW1	OTUB1	0|0|0	0|0|0	0|0|0	NA	NA		83 / 716	11.5922	1																						V
Q9UQ80	PA2G4	0|0|0	0|0|0	0|0|0	NA	NA		260 / 716	36.3128	1																						V
Q15365	PCBP1	4|13|0	4|0|2	50|7|31	0.8868	0.9299		472 / 716	65.9218	1																						V
Q15366	PCBP2	8|15|9	5|43|3	50|5|18	0.8868	0.9299		475 / 716	66.3408	1																						V
P12004	PCNA	0|0|0	18|7|16	18|3|0	NA	0.3929		268 / 716	37.4302	1																						V
P11177	PDHB	0|0|0	2|0|1	8|2|0	NA	0.9299		141 / 716	19.6927	1																						V
O15067	PFAS	0|0|0	0|0|0	0|0|0	NA	NA		166 / 716	23.1844	1																						V
P17858	PFKL	0|0|0	0|0|0	0|0|0	NA	NA		178 / 716	24.8603	1																						V
P08237	PFKM	0|0|0	0|0|0	0|0|0	NA	NA		126 / 716	17.5978	1																						V
Q01813	PFKP	0|0|0	0|0|0	0|0|0	NA	NA		201 / 716	28.0726	1																						V
Q9H814	PHAX	0|0|0	0|0|0	0|0|0	NA	NA		111 / 716	15.5028	2	V																						V
O60568	PLOD3	0|0|0	0|0|0	0|0|0	NA	NA		48 / 716	6.70391	1																						V
Q99873	PRMT1	7|0|4	3|0|0	13|4|5	0.8868	0.9299		262 / 716	36.5922	1																						V
O14744	PRMT5	0|0|0	3|0|2	0|0|0	NA	0.1838		285 / 716	39.8045	1																						V
O43395	PRPF3	0|0|0	0|0|0	0|0|0	NA	NA		168 / 716	23.4637	1	V
Q14558	PRPSAP1	0|0|0	0|0|0	0|0|0	NA	NA		88 / 716	12.2905	1																						V
O60256	PRPSAP2	0|0|0	0|0|0	0|0|0	NA	NA		135 / 716	18.8547	1																						V
P49721	PSMB2	0|0|0	0|0|0	0|0|0	NA	NA		159 / 716	22.2067	1																						V
P43686	PSMC4	0|0|0	0|0|1	0|0|1	NA	0.9299		210 / 716	29.3296	1																						V
P62333	PSMC6	0|0|0	0|0|0	1|1|0	NA	NA		179 / 716	25	1																						V
O00231	PSMD11	0|0|0	0|0|0	0|0|0	NA	NA		204 / 716	28.4916	1																						V
O00487	PSMD14	0|0|0	0|0|1	2|0|0	NA	0.9299		168 / 716	23.4637	1																						V
Q13200	PSMD2	0|0|0	0|0|0	0|0|0	NA	NA		271 / 716	37.8492	1																						V
O43242	PSMD3	0|0|0	0|0|0	0|0|1	NA	NA		269 / 716	37.5698	1																						V
O75127	PTCD1	0|0|0	0|0|0	0|0|0	NA	NA		6 / 716	0.837989	2	V																						V
Q13308	PTK7	0|0|0	0|0|0	0|0|0	NA	NA		3 / 716	0.418994	1																						V
P47897	QARS1	0|0|0	0|0|0	0|0|0	NA	NA		291 / 716	40.6425	1																						V
Q9UKM9	RALY	0|0|0	0|0|0	0|0|0	NA	NA		116 / 716	16.2011	2	V																						V
P54136	RARS1	0|0|0	0|0|0	0|0|0	NA	NA		333 / 716	46.5084	1																						V
P42696	RBM34	0|0|5	0|0|0	0|0|0	0.1605	NA		87 / 716	12.1508	2	V																						V
Q8TC12	RDH11	0|0|0	0|0|0	0|0|0	NA	NA		28 / 716	3.91061	1																						V
Q15382	RHEB	0|0|4	3|1|5	0|0|0	0.1691	0.0545		50 / 716	6.98324	1																						V
P10155	RO60	0|0|0	0|0|0	0|0|0	NA	NA		37 / 716	5.1676	2				V		V
P50914	RPL14	27|72|29	19|23|20	15|14|9	0.0922	0.9299		333 / 716	46.5084	1		V
Q07020	RPL18	15|26|24	9|46|12	14|17|19	0.8868	0.3094		399 / 716	55.7263	2		V																					V
P84098	RPL19	14|15|23	6|33|3	32|17|10	0.8868	0.9299		458 / 716	63.9665	1		V
Q6P5R6	RPL22L1	0|0|0	0|0|0	0|0|0	NA	NA		56 / 716	7.82123	1																						V
P61353	RPL27	9|29|18	6|14|4	9|7|5	0.0674	0.4552		324 / 716	45.2514	2																						V	V
P18077	RPL35A	0|0|0	0|19|0	0|0|0	NA	0.2886		220 / 716	30.7263	1					V
P39019	RPS19	15|24|14	4|4|0	21|15|28	0.8868	0.9299		334 / 716	46.648	2					V																	V
P62979	RPS27A	6|3|7	5|19|2	21|16|16	0.8868	0.9299		478 / 716	66.7598	2		V																					V
P46782	RPS5	32|31|13	10|2|14	13|8|16	0.1807	0.9299		321 / 716	44.8324	2																						V	V
O43818	RRP9	0|0|0	0|0|0	0|0|0	NA	NA		26 / 716	3.63128	2	V																						V
Q9HCY8	S100A14	0|0|0	0|0|0	0|0|0	NA	NA		16 / 716	2.23464	1																						V
Q96T68	SETDB2	0|0|0	0|0|0	0|0|0	NA	NA		/ 716	0	1		V
P23246	SFPQ	15|8|25	3|5|3	38|13|41	0.8868	0.9299		484 / 716	67.5978	2			V			V
O15427	SLC16A3	0|0|0	0|0|0	0|0|0	NA	NA		17 / 716	2.3743	1																						V
Q00325	SLC25A3	0|0|0	2|11|13	8|5|4	NA	0.3636		362 / 716	50.5587	1																						V
P12235	SLC25A4	0|0|0	0|0|0	0|0|0	NA	NA		478 / 716	66.7598	2				V																		V
O95347	SMC2	0|0|0	0|0|0	0|0|0	NA	NA		194 / 716	27.095	1																						V
Q9NTJ3	SMC4	0|0|0	0|0|0	0|0|0	NA	NA		253 / 716	35.3352	1																						V
Q7KZF4	SND1	0|0|0	0|0|0	1|0|0	NA	NA		265 / 716	37.0112	1	V
P08621	SNRNP70	2|2|9	0|21|0	18|11|13	0.8868	0.9299		266 / 716	37.1508	1	V
P09012	SNRPA	13|16|9	0|0|0	8|2|4	0.1074	NA		194 / 716	27.095	1	V
P08579	SNRPB2	0|0|0	0|0|0	0|0|0	NA	NA		214 / 716	29.8883	1	V
P62306	SNRPF	2|1|1	9|72|3	32|12|36	0.8868	0.4253		244 / 716	34.0782	1	V
P62308	SNRPG	2|1|2	5|2|0	11|2|1	0.8868	0.9299		146 / 716	20.3911	1	V
P55769	SNU13	1|0|0	0|1|0	0|0|0	0.8868	0.9299		194 / 716	27.095	1	V
Q8WXA9	SREK1	0|0|1	0|0|0	0|0|0	0.8868	NA		147 / 716	20.5307	2	V																						V
Q8IYB3	SRRM1	0|0|0	0|0|0	0|0|0	NA	NA		240 / 716	33.5196	1	V
Q96I99	SUCLG2	0|0|0	0|0|0	0|0|0	NA	NA		38 / 716	5.30726	1																						V
O75683	SURF6	2|0|3	0|0|0	0|0|0	0.0781	NA		114 / 716	15.9218	1	V
Q16514	TAF12	0|0|0	0|0|0	0|0|0	NA	NA		11 / 716	1.53631	1									V
Q15633	TARBP2	1|4|0	0|0|0	0|0|0	0.0989	NA		/ 716	0	1																		V
Q13148	TARDBP	1|1|1	2|0|0	0|0|0	0.8868	0.382		324 / 716	45.2514	1																						V
Q13428	TCOF1	0|0|0	0|4|0	0|0|0	NA	0.3275		332 / 716	46.3687	1	V
Q96RS0	TGS1	0|0|0	0|0|0	0|0|0	NA	NA		1 / 716	0.139665	1	V
Q9NYL9	TMOD3	0|0|0	6|3|0	8|3|1	NA	0.4643		169 / 716	23.6034	1																						V
Q92973	TNPO1	0|0|0	0|0|0	0|0|0	NA	NA		130 / 716	18.1564	1																						V
O94826	TOMM70	0|0|0	0|0|0	0|0|0	NA	NA		22 / 716	3.07263	1																						V
Q12931	TRAP1	0|0|0	0|0|0	0|0|0	NA	NA		478 / 716	66.7598	1																						V
Q14258	TRIM25	0|0|0	0|0|0	0|0|0	NA	NA		136 / 716	18.9944	1																V
Q2NL82	TSR1	5|5|0	0|0|0	0|0|0	0.0533	NA		148 / 716	20.6704	1	V
P02766	TTR	0|0|0	0|0|0	0|0|0	NA	NA		/ 716	0	1																						V
Q5TAX3	TUT4	0|0|0	0|0|0	0|0|0	NA	NA		46 / 716	6.42458	3							V	V		V
Q5VYS8	TUT7	0|0|0	0|0|0	0|0|0	NA	NA		7 / 716	0.977654	2								V															V
O43396	TXNL1	0|0|0	0|0|0	0|0|0	NA	NA		150 / 716	20.9497	1																						V
P22314	UBA1	0|0|0	0|0|0	14|0|0	NA	NA		301 / 716	42.0391	1																						V
Q9BZX2	UCK2	0|0|0	0|0|0	0|0|0	NA	NA		16 / 716	2.23464	1																						V
Q96RU2	USP28	0|0|0	0|0|0	0|0|0	NA	NA		59 / 716	8.24022	2			V																V
P26640	VARS1	0|0|0	0|0|0	0|0|0	NA	NA		265 / 716	37.0112	1																						V
O14980	XPO1	0|0|0	1|0|0	1|0|0	NA	0.9299		237 / 716	33.1006	1																						V
O95625	ZBTB11	0|0|0	0|0|0	0|0|0	NA	NA		17 / 716	2.3743	2	V																						V
Q6ZSB9	ZBTB49	0|0|0	0|0|0	0|0|0	NA	NA		/ 716	0	1		V
O75152	ZC3H11A	0|0|0	0|0|0	0|0|0	NA	NA		161 / 716	22.486	1	V
Q8IUH5	ZDHHC17	0|0|0	0|0|0	0|0|0	NA	NA		/ 716	0	1															V
Q9NSD4	ZNF275	0|0|0	0|0|0	0|0|0	NA	NA		/ 716	0	1																					V
Q53HI1	UNC50	0|0|0	0|0|0	0|0|0	NA	NA		/ 716	0	1																							V
Q86U38	NOP9	0|0|0	0|0|0	0|0|0	NA	NA		13 / 716	1.81564	1																							V
P48200	IREB2	0|0|0	0|0|0	0|0|0	NA	NA		/ 716	0	1																							V
Q8NHQ9	DDX55	0|0|4	0|0|0	0|0|0	0.1662	NA		81 / 716	11.3128	1																							V
Q15477	SKIV2L	0|0|0	0|0|0	0|0|0	NA	NA		18 / 716	2.51397	1																							V
Q6PCB5	RSBN1L	0|3|9	0|0|0	0|0|0	0.0659	NA		76 / 716	10.6145	1																							V
Q8TB72	PUM2	0|0|0	0|0|0	0|0|0	NA	NA		48 / 716	6.70391	1																							V
Q9BQ75	CMSS1	0|0|0	0|0|0	0|0|0	NA	NA		8 / 716	1.11732	1																							V
Q6IQ21	ZNF770	0|0|0	0|0|0	0|0|0	NA	NA		7 / 716	0.977654	1																							V
Q6PGP7	TTC37	0|0|0	0|0|0	0|0|0	NA	NA		35 / 716	4.88827	1																							V
O95900	TRUB2	0|0|0	0|0|0	0|0|0	NA	NA		2 / 716	0.27933	1																							V
Q8IZH2	XRN1	0|0|0	0|0|0	0|0|0	NA	NA		105 / 716	14.6648	1																							V
Q9UL40	ZNF346	0|0|0	0|0|0	0|0|0	NA	NA		12 / 716	1.67598	1																							V
Q8NEJ9	NGDN	0|0|0	0|0|0	0|0|0	NA	NA		36 / 716	5.02793	1																							V
O15234	CASC3	0|0|0	0|0|0	0|0|0	NA	NA		39 / 716	5.44693	1																							V
Q9NPE2	NGRN	0|0|0	0|0|0	0|0|0	NA	NA		/ 716	0	1																							V
Q8TD47	RPS4Y2	0|0|41	0|11|1	0|0|0	0.1474	0.2081		318 / 716	44.4134	1																							V
P22492	H1-6	0|0|0	3|0|3	0|0|0	NA	0.1449		530 / 716	74.0223	1																							V
Q9UH17	APOBEC3B	0|0|0	0|0|0	0|0|0	NA	NA		10 / 716	1.39665	1																							V
P0CB38	PABPC4L	0|0|0	0|0|0	0|0|0	NA	NA		71 / 716	9.9162	1																							V
Q9ULW3	ABT1	0|0|1	0|0|0	0|0|0	0.8868	NA		6 / 716	0.837989	1																							V
Q9H7N4	SCAF1	0|0|0	0|0|0	0|0|0	NA	NA		83 / 716	11.5922	1																							V
Q9UII4	HERC5	0|0|0	0|0|0	0|0|0	NA	NA		8 / 716	1.11732	1																							V
Q96MU7	YTHDC1	0|0|0	0|0|0	0|0|0	NA	NA		42 / 716	5.86592	1																							V
O95478	NSA2	0|0|0	0|0|0	0|0|0	NA	NA		36 / 716	5.02793	1																							V
Q96EL2	MRPS24	0|0|0	0|0|0	0|0|0	NA	NA		12 / 716	1.67598	1																							V
P82664	MRPS10	0|1|0	0|0|0	0|0|0	0.8868	NA		23 / 716	3.21229	1																							V
O43422	THAP12	0|0|0	0|0|0	0|0|0	NA	NA		5 / 716	0.698324	1																							V
Q13084	MRPL28	0|0|2	0|1|0	0|0|0	0.2181	0.9299		42 / 716	5.86592	1																							V
P17020	ZNF16	0|0|0	0|0|0	0|0|0	NA	NA		9 / 716	1.25698	1																							V
Q9UHB9	SRP68	0|0|2	3|1|0	0|0|0	0.1989	0.2339		192 / 716	26.8156	1																							V
Q8IYB8	SUPV3L1	0|0|0	0|0|0	0|0|0	NA	NA		16 / 716	2.23464	1																							V
Q8TCC3	MRPL30	0|0|0	0|0|0	0|0|0	NA	NA		22 / 716	3.07263	1																							V
P79522	PRR3	0|0|4	0|0|0	0|0|0	0.1653	NA		30 / 716	4.18994	1																							V
P49761	CLK3	0|1|0	0|0|0	0|0|0	0.8868	NA		47 / 716	6.56425	1																							V
Q8WXF0	SRSF12	0|2|5	0|0|0	0|0|0	0.0727	NA		73 / 716	10.1955	1																							V
Q03701	CEBPZ	2|0|16	0|0|0	0|0|0	0.0947	NA		98 / 716	13.6872	1																							V
Q15061	WDR43	0|0|0	0|0|0	0|0|0	NA	NA		116 / 716	16.2011	1																							V
Q15208	STK38	0|0|0	0|0|0	0|0|0	NA	NA		285 / 716	39.8045	1																							V
Q9BV44	THUMPD3	0|0|0	0|0|0	0|0|0	NA	NA		12 / 716	1.67598	1																							V
Q9BXY0	MAK16	0|0|0	0|0|0	0|0|0	NA	NA		23 / 716	3.21229	1																							V
Q9BSC4	NOL10	0|0|0	0|0|0	0|0|0	NA	NA		72 / 716	10.0559	1																							V
Q14966	ZNF638	0|1|0	0|0|0	0|0|0	0.8868	NA		152 / 716	21.2291	1																							V
Q8N5P1	ZC3H8	0|0|0	0|0|0	0|0|0	NA	NA		14 / 716	1.95531	1																							V
Q9NX20	MRPL16	0|1|0	0|0|0	0|0|0	0.8868	NA		57 / 716	7.96089	1																							V
Q9BYN8	MRPS26	1|0|9	0|4|0	0|0|0	0.0938	0.3201		51 / 716	7.12291	1																							V
Q9Y3T9	NOC2L	0|0|0	0|0|0	0|0|0	NA	NA		86 / 716	12.0112	1																							V
Q9BYC8	MRPL32	0|0|0	1|0|0	0|0|0	NA	0.9299		31 / 716	4.32961	1																							V
Q9BRD0	BUD13	0|0|0	0|0|0	0|0|0	NA	NA		35 / 716	4.88827	1																							V
A6NHQ2	FBLL1	0|0|0	0|0|0	0|0|0	NA	NA		163 / 716	22.7654	1																							V
P61513	RPL37A	4|3|2	3|15|3	9|10|7	0.8868	0.9299		200 / 716	27.933	1																							V
Q9H9Y2	RPF1	0|0|0	0|0|0	0|0|0	NA	NA		9 / 716	1.25698	1																							V
Q96PZ2	FAM111A	0|0|0	0|0|0	0|0|0	NA	NA		4 / 716	0.558659	1																							V
Q9NP92	MRPS30	0|0|0	0|0|0	0|0|0	NA	NA		21 / 716	2.93296	1																							V
Q9NSI2	FAM207A	0|0|0	0|0|0	0|0|0	NA	NA		102 / 716	14.2458	1																							V
Q9NXG2	THUMPD1	0|0|0	0|0|0	0|0|0	NA	NA		14 / 716	1.95531	1																							V
Q9H2W6	MRPL46	0|0|0	0|0|0	0|0|0	NA	NA		62 / 716	8.65922	1																							V
Q96GC5	MRPL48	0|0|0	0|0|0	0|0|0	NA	NA		46 / 716	6.42458	1																							V
Q5C9Z4	NOM1	0|0|2	0|0|0	0|0|0	0.1846	NA		39 / 716	5.44693	1																							V
Q9NQZ2	UTP3	0|0|3	0|0|0	0|0|0	0.1778	NA		72 / 716	10.0559	1																							V
Q8IUX4	APOBEC3F	0|0|0	0|0|0	0|0|0	NA	NA		20 / 716	2.7933	1																							V
Q13523	PRPF4B	0|0|0	0|0|0	0|0|0	NA	NA		131 / 716	18.2961	1																							V
O75616	ERAL1	0|0|0	0|0|0	0|0|0	NA	NA		40 / 716	5.58659	1																							V
Q9HCM4	EPB41L5	3|1|0	0|0|0	1|0|0	0.0914	NA		9 / 716	1.25698	1																							V
O94811	TPPP	0|0|0	0|0|0	0|0|0	NA	NA		1 / 716	0.139665	1																							V
Q9NWU5	MRPL22	0|0|0	1|0|0	0|0|0	NA	0.9299		72 / 716	10.0559	1																							V
O60783	MRPS14	0|2|1	2|0|2	0|0|0	0.1118	0.1885		52 / 716	7.26257	1																							V
Q9NQV6	PRDM10	0|0|0	0|0|0	0|0|0	NA	NA		/ 716	0	1																							V
Q9Y3D5	MRPS18C	0|0|0	0|0|0	0|0|0	NA	NA		38 / 716	5.30726	1																							V
Q9BYD2	MRPL9	0|0|0	0|0|0	0|0|0	NA	NA		44 / 716	6.14525	1																							V
Q9BYC9	MRPL20	0|0|0	0|0|0	0|0|0	NA	NA		23 / 716	3.21229	1																							V
P42694	HELZ	0|0|0	0|0|0	0|0|0	NA	NA		48 / 716	6.70391	1																							V
Q53GS7	GLE1	0|0|0	0|0|0	0|0|0	NA	NA		14 / 716	1.95531	1																							V
Q7Z7F7	MRPL55	0|0|0	0|0|0	0|0|0	NA	NA		31 / 716	4.32961	1																							V
Q9BYD6	MRPL1	0|0|1	0|0|0	0|0|0	0.8868	NA		43 / 716	6.00559	1																							V
Q96K58	ZNF668	0|0|0	0|0|0	0|0|0	NA	NA		1 / 716	0.139665	1																							V
Q9GZR2	REXO4	0|0|2	0|0|0	0|0|0	0.1884	NA		100 / 716	13.9665	1																							V
P82663	MRPS25	0|0|3	3|0|0	0|0|0	0.1797	0.3596		21 / 716	2.93296	1																							V
Q9Y221	NIP7	0|0|2	0|0|0	0|0|0	0.2026	NA		34 / 716	4.7486	1																							V
Q9NZM5	NOP53	2|0|10	0|0|0	0|0|0	0.0743	NA		100 / 716	13.9665	1																							V
Q659C4	LARP1B	5|3|0	0|0|0	0|0|0	0.0644	NA		134 / 716	18.7151	1																							V
Q96A35	MRPL24	1|0|0	0|1|0	0|0|0	0.8868	0.9299		42 / 716	5.86592	1																							V
Q8N5N7	MRPL50	0|0|0	1|0|0	0|0|0	NA	0.9299		35 / 716	4.88827	1																							V
Q9BYD1	MRPL13	0|0|0	1|1|2	0|0|0	NA	0.1981		49 / 716	6.84358	1																							V
Q8N954	GPATCH11	0|0|0	0|0|0	0|0|0	NA	NA		34 / 716	4.7486	1																							V
O00566	MPHOSPH10	0|0|7	0|0|0	0|0|0	0.1576	NA		41 / 716	5.72626	1																							V
P62263	RPS14	28|34|21	8|47|4	48|55|26	0.8868	0.9299		514 / 716	71.7877	1																							V
Q96I51	RCC1L	0|0|0	0|0|0	0|0|0	NA	NA		18 / 716	2.51397	1																							V
O75319	DUSP11	0|0|0	0|0|0	0|0|0	NA	NA		8 / 716	1.11732	1																							V
Q9NRW3	APOBEC3C	0|0|0	0|0|0	0|0|0	NA	NA		28 / 716	3.91061	1																							V
Q7Z7H8	MRPL10	0|0|0	0|0|0	0|0|0	NA	NA		34 / 716	4.7486	1																							V
P46783	RPS10	3|12|6	2|2|0	5|2|4	0.1816	0.4673		336 / 716	46.9274	1																							V
Q9BYJ9	YTHDF1	1|1|1	0|0|0	0|0|0	0.8868	NA		145 / 716	20.2514	1																							V
Q9UHA3	RSL24D1	0|1|0	0|0|0	0|0|0	0.8868	NA		16 / 716	2.23464	1																							V
P82914	MRPS15	0|1|1	0|0|0	0|0|0	0.8868	NA		39 / 716	5.44693	1																							V
Q9P0M9	MRPL27	0|0|0	0|0|0	0|0|0	NA	NA		41 / 716	5.72626	1																							V
Q499Z4	ZNF672	0|0|0	0|0|0	0|0|0	NA	NA		1 / 716	0.139665	1																							V
Q8NCD3	HJURP	0|0|0	0|0|0	0|0|0	NA	NA		2 / 716	0.27933	1																							V
Q6PK04	CCDC137	0|3|1	0|0|0	0|0|0	0.1048	NA		45 / 716	6.28492	1																							V
Q96DV4	MRPL38	0|0|0	0|0|3	0|0|0	NA	0.3528		34 / 716	4.7486	1																							V
P23396	RPS3	31|71|28	51|48|62	30|22|34	0.1529	0.4562		491 / 716	68.5754	1																							V
Q8TF68	ZNF384	0|0|0	0|0|0	0|0|0	NA	NA		56 / 716	7.82123	1																							V
P09001	MRPL3	1|0|1	1|0|1	0|0|0	0.8868	0.9299		39 / 716	5.44693	1																							V
Q9NVS2	MRPS18A	0|0|0	0|0|0	0|0|0	NA	NA		41 / 716	5.72626	1																							V
Q9BU76	MMTAG2	0|2|2	0|0|0	0|0|0	0.0882	NA		230 / 716	32.1229	1																							V
Q9Y676	MRPS18B	0|0|7	0|4|0	0|0|0	0.1567	0.3254		67 / 716	9.35754	1																							V
Q9H6F5	CCDC86	0|0|1	0|0|0	0|0|0	0.8868	NA		43 / 716	6.00559	1																							V
Q9H5H4	ZNF768	0|0|0	0|0|0	0|0|0	NA	NA		22 / 716	3.07263	1																							V
Q9NYV4	CDK12	0|0|0	0|0|0	0|0|0	NA	NA		199 / 716	27.7933	1																							V
P62913	RPL11	11|42|15	5|4|2	4|6|4	0.057	0.9299		495 / 716	69.1341	1																							V
P17026	ZNF22	0|0|0	0|0|0	0|0|0	NA	NA		13 / 716	1.81564	1																							V
Q9BQC6	MRPL57	0|0|0	0|0|0	0|0|0	NA	NA		15 / 716	2.09497	1																							V
Q9BZJ0	CRNKL1	0|0|0	0|0|0	0|0|0	NA	NA		92 / 716	12.8492	1																							V
Q14498	RBM39	20|17|19	5|0|5	12|13|12	0.8868	0.9299		366 / 716	51.1173	1																							V
P08865	RPSA	9|6|8	5|13|1	11|8|7	0.8868	0.9299		335 / 716	46.7877	1																							V
Q14671	PUM1	0|0|0	0|0|0	0|0|0	NA	NA		64 / 716	8.93855	1																							V
Q8WUQ7	CACTIN	0|0|0	0|0|0	0|0|0	NA	NA		109 / 716	15.2235	1																							V
O95363	FARS2	0|1|2	0|0|0	0|0|0	0.1204	NA		2 / 716	0.27933	1																							V
Q9NQ29	LUC7L	15|3|8	2|0|0	11|8|21	0.8868	0.9299		266 / 716	37.1508	1																							V
Q5T653	MRPL2	0|0|1	4|0|0	0|0|0	0.8868	0.3377		43 / 716	6.00559	1																							V
Q9NXV6	CDKN2AIP	0|0|0	0|0|0	0|0|0	NA	NA		104 / 716	14.5251	1																							V
Q6ZN55	ZNF574	0|0|0	0|0|0	0|0|0	NA	NA		11 / 716	1.53631	1																							V
Q9NRX2	MRPL17	0|0|0	0|0|0	0|0|0	NA	NA		39 / 716	5.44693	1																							V
P78316	NOP14	0|0|0	0|0|0	0|0|0	NA	NA		46 / 716	6.42458	1																							V
Q9NQ50	MRPL40	0|0|0	0|0|0	0|0|0	NA	NA		34 / 716	4.7486	1																							V
Q9Y6G3	MRPL42	0|1|0	2|0|0	0|0|0	0.8868	0.3982		3 / 716	0.418994	1																							V
Q96E29	MTERF3	0|0|0	0|0|0	0|0|0	NA	NA		6 / 716	0.837989	1																							V
Q9UEG4	ZNF629	0|0|0	0|0|0	0|0|0	NA	NA		23 / 716	3.21229	1																							V
Q9H7B2	RPF2	0|0|0	0|0|0	0|0|0	NA	NA		53 / 716	7.40223	1																							V
Q9NWT1	PAK1IP1	0|0|0	0|0|0	0|0|0	NA	NA		23 / 716	3.21229	1																							V
Q96GM8	TOE1	0|0|0	0|0|0	0|0|0	NA	NA		31 / 716	4.32961	1																							V
Q6DKI1	RPL7L1	0|1|0	0|0|0	0|0|0	0.8868	NA		54 / 716	7.5419	1																							V
Q9Y2R9	MRPS7	0|2|1	0|2|0	0|0|0	0.1179	0.381		76 / 716	10.6145	1																							V

## Sheet: Benchmarking_summary
			Summary	# proteins
			total interactors (our data + previous findings)	893
			previously known interactors	581
			total interactors in our NPC data	519
			previous interactions re-discovered in our NPC data	207
			novel interactors in our NPC data	312
			RNA-independent interactions in our NPC data	156
			novel interactions among RNA-independent interactions	118
	Pubmed ID	Authors, year	Cell types used	LIN28A	Affinity purification bait	# of LIN28A interactors (converted to human) identified in the reference	Re-identified in our results
	24778252	Li et al, 2014	HEK293	ectopic, FLAG-tagged	anti-FLAG	82	42
	25922525	Yang et al, 2015	NE-4C	Lin28a-BAC	anti-GFP	40	15
	26149387	Yang et al, 2015	MCF-7M	endogenous	anti-LIN28	19	10
	17473174	Polesskaya et al, 2007	C2C12 myoblast	ectopic, HA-Flag-tagged	HA-Flag double affinity-purification	18	7	Ten protein groups listed in the paper such as "Myosin light and heavy chain" were not counted here.
	24981860	Marcon et al, 2014	HEK293	ectopic, epitope-tagged		18	13
	31221665	Wang et al, 2019	220-8 pro-B	ectopic, Flag-HA-tagged	anti-FLAG	12	7
	19713958	Hagan et al, 2009	Mouse embryonic stem cells	DOX-inducible, FLAG-tagged	anti-FLAG	12	10
	23594738	Chang et al, 2013	Mouse embryonic stem cells	DOX-inducible, FLAG-tagged	anti-FLAG	3	0
	26496610	Hein et al, 2015	HeLa	Lin28a-BAC	anti-GFP	3	0
	19703396	Heo et al, 2009	HEK293T, in the presence of pre-let-7 RNA	ectopic, V5-Lin28a	anti-FLAG	1	0
	20687156	Mallanna et al, 2010	i-Sox2-ESC, Sox2 was induced by Dox / 293T	endogenous in ESC/FLAG-tagged ectopic in 293T	anti-SOX2/anti-FLAG	1	1
	21247876	Jin et al, 2011	HEK293/PA-1	ectopic, FLAG-tagged	anti-FLAG	1	1
	21378162	Kawahara et al, 2011	EB cells on day 5 from mouse embryonic stem cells	endogenous	anti-Msi1	1	1
	22162396	Närvä et al, 2012	Human embryonic stem cells	endogenous	anti-L1TD1	1	0
	24705354	Butland et al, 2014	Yeast	Yeast two hybrid screen	Yeast two hybrid screen	1	0
	25457611	Choudhury et al, 2014	HeLa	ectopic, T7-tagged	anti-T7	1	0
	25680957	Maier et al, 2015	Mouse embryonic stem cells, G9A-3XFLAG was induced by Dox	endogenous	anti-FLAG	1	0
	28132840	Amen et al, 2017	HEK293T	ectopic, FLAG-tagged	anti-FLAG	2	1
	30543854	Haq et al, 2018	HEK293T, NCCIT	Myc-LIN28A expressed/ endogenous in NCCIT	anti-Myc, FLAG (reciprocal), endogenous LIN28A	1	0
	32814053	Haenig et al, 2020	Yeast	Yeast two hybrid screen	Yeast two hybrid screen	1	0
	32296183	Luck et al, 2020	Yeast	Yeast two hybrid screen	Yeast two hybrid screen	1	0
	33504840	Parisi et al, 2021	Mouse embryonic stem cells	ectopic, FLAG-tagged	anti-FLAG	195	47
	33961781	Huttlin et al, 2021	HEK293T, HCT116	HA-tagged LIN28A was expressed as a bait or endogenous protein was pulled down with other baits (UNC50, STK38)	anti-HA	273	119
